# Supplementary material for: (E)-1-Phenyl­butan-2-one (2,4-dinitro­phen­yl)hydrazone
Source: Acta Crystallogr Sect E Struct Rep Online. 2009 Oct 17;65(Pt 11):o2729. doi: 10.1107/S1600536809041178 (PMC2971069; doi:10.1107/S1600536809041178)
Supplement: Supplementary file 2 [file e-65-o2729-Isup2.hkl]

# 
# h,k,l, Fc-squared, Fo-squared, sigma(Fo-squared) and status flag 
# 
data_I
_shelx_title ' f3 in P2(1)/n' 
_shelx_refln_list_code          4 
_shelx_F_calc_maximum      180.38 
_exptl_crystal_F_000       688.00 
_reflns_d_resolution_high  0.7753 
 
loop_ 
 _symmetry_equiv_pos_as_xyz 
 'x, y, z' 
 '-x+1/2, y+1/2, -z+1/2' 
 '-x, -y, -z' 
 'x-1/2, -y-1/2, z-1/2' 
 
_cell_length_a    15.8919 
_cell_length_b     4.9446 
_cell_length_c    20.7397 
_cell_angle_alpha  90.000 
_cell_angle_beta  105.267 
_cell_angle_gamma  90.000 
 
_shelx_F_squared_multiplier     1.000 
 
loop_ 
 _refln_index_h 
 _refln_index_k 
 _refln_index_l 
 _refln_F_squared_calc 
 _refln_F_squared_meas 
 _refln_F_squared_sigma 
 _refln_observed_status 
   4   0   0      279.87      281.56      8.11 o 
   6   0   0      102.59      140.78      9.36 o 
   8   0   0      380.30      308.54     19.05 o 
  10   0   0       95.41       75.90      9.45 o 
  12   0   0        1.41        6.16      8.42 o 
  14   0   0      340.12      359.72     41.56 o 
  16   0   0       22.65       26.12     17.62 o 
  18   0   0     1067.54     1176.70     71.52 o 
   1   1   0      129.63      112.26      2.86 o 
   2   1   0     3909.53     3672.46     45.45 o 
   3   1   0       61.00       70.04      3.09 o 
   4   1   0     3670.05     3610.17     42.64 o 
   5   1   0      169.81      163.47      4.33 o 
   6   1   0      849.22      867.43     13.02 o 
   7   1   0      438.14      467.83      9.72 o 
   8   1   0      512.03      498.28      9.98 o 
   9   1   0       38.54       31.13      4.24 o 
  10   1   0      179.23      176.39      7.65 o 
  11   1   0      313.36      314.04     19.72 o 
  12   1   0        0.15       -0.13      4.73 o 
  13   1   0       24.80       22.93      5.86 o 
  14   1   0        5.55       11.88      5.44 o 
  15   1   0       13.52       12.61      5.84 o 
  16   1   0      811.13      871.42     27.43 o 
  17   1   0      319.04      324.74     18.50 o 
  18   1   0      289.05      309.83     19.04 o 
  19   1   0        7.11       14.76     12.23 o 
   0   2   0      263.41      251.51      7.12 o 
   1   2   0       89.53       74.27      2.86 o 
   2   2   0      962.17      968.42     17.57 o 
   3   2   0      203.20      174.16      4.92 o 
   4   2   0      220.54      246.01      5.96 o 
   5   2   0       26.30       29.71      2.96 o 
   6   2   0     2128.17     2139.25     30.42 o 
   7   2   0     1948.93     2049.95     31.67 o 
   8   2   0       56.38       55.12      4.49 o 
   9   2   0      442.43      437.36     11.23 o 
  10   2   0       95.96      102.41      6.49 o 
  11   2   0      103.23      114.54      7.49 o 
  12   2   0       39.18       39.82      6.58 o 
  13   2   0      290.15      291.18     12.62 o 
  14   2   0      271.86      249.17     12.06 o 
  15   2   0       52.38       56.03      7.66 o 
  16   2   0        1.15       -0.56      8.07 o 
  17   2   0        7.45       16.89     15.70 o 
  18   2   0       77.67       83.34     12.58 o 
   1   3   0        0.26       -1.62      1.62 o 
   2   3   0      586.56      591.47     11.57 o 
   3   3   0      577.13      556.37     11.53 o 
   4   3   0      372.97      374.98      9.35 o 
   5   3   0       89.70       94.70      5.14 o 
   6   3   0      302.26      304.51     11.65 o 
   7   3   0      207.84      226.33      8.24 o 
   8   3   0      175.27      173.64      7.47 o 
   9   3   0      533.78      512.70     13.69 o 
  10   3   0      100.69      115.48      7.13 o 
  11   3   0       78.24       81.75      9.04 o 
  12   3   0      215.00      198.70     12.75 o 
  13   3   0       13.74        6.44      7.26 o 
  14   3   0        3.06       -6.78      6.78 o 
  15   3   0        0.07       -2.01      7.81 o 
  16   3   0       25.38       32.09     12.14 o 
  17   3   0        3.62       -4.80     10.75 o 
   0   4   0        0.38        5.35      5.98 o 
   1   4   0      116.41      118.72      8.81 o 
   2   4   0       40.48       40.39      3.97 o 
   3   4   0      483.82      487.38     10.38 o 
   4   4   0     1107.35     1126.72     21.16 o 
   5   4   0       20.75       22.88      6.18 o 
   6   4   0      205.73      224.45     10.15 o 
   7   4   0        6.12       -0.95      4.72 o 
   8   4   0      208.89      214.44     10.83 o 
   9   4   0       34.23       29.21      8.12 o 
  10   4   0      162.05      171.12     13.30 o 
  11   4   0        3.49       10.11      8.29 o 
  12   4   0        8.46        8.06      9.09 o 
  13   4   0        3.86        1.49      9.13 o 
  14   4   0      123.70      112.68     14.51 o 
  15   4   0       63.59       65.17     15.26 o 
   1   5   0        8.08        8.47      5.00 o 
   2   5   0       54.66       44.84      6.12 o 
   3   5   0       13.69       12.90      7.87 o 
   4   5   0       93.73       91.69      8.23 o 
   5   5   0       40.01       42.10      5.66 o 
   6   5   0        0.93       -0.16      5.07 o 
   7   5   0       51.74       52.49      8.10 o 
   8   5   0       63.95       69.62      9.23 o 
   9   5   0      229.35      214.20     14.35 o 
  10   5   0        3.25       10.55      8.32 o 
  11   5   0        1.00       14.73      8.96 o 
  12   5   0       25.24       22.14     10.12 o 
   0   6   0      143.57      150.13     12.59 o 
   1   6   0       14.46        6.61      5.12 o 
   2   6   0       28.40       32.47      6.12 o 
   3   6   0        2.35        6.75      5.89 o 
   4   6   0       51.24       63.37      8.10 o 
   5   6   0        0.02       -6.32      6.32 o 
   6   6   0       55.80       47.78      8.83 o 
 -19   0   1      321.48      325.82     37.46 o 
 -17   0   1      213.43      199.88     28.33 o 
 -15   0   1      143.07      142.44     21.88 o 
 -13   0   1        0.60        2.84      7.94 o 
 -11   0   1      310.94      287.95     16.34 o 
  -9   0   1       29.81       25.58      6.58 o 
  -7   0   1     2924.32     3042.22     58.50 o 
  -5   0   1    13336.02    13278.17    240.13 o 
  -3   0   1     8089.10     7796.64    200.05 o 
   3   0   1     2865.37     2736.72     58.25 o 
   5   0   1     2190.36     2002.81     48.03 o 
   7   0   1      867.12      797.94     42.79 o 
   9   0   1      627.86      642.64     33.24 o 
  11   0   1      334.48      326.39     17.61 o 
  13   0   1       26.31       22.34     15.74 o 
  15   0   1        8.25       20.77     15.73 o 
  17   0   1      135.55      163.04     26.75 o 
  19   0   1      507.21      647.03     52.90 o 
 -19   1   1       13.12       16.86      9.86 o 
 -18   1   1        0.16        0.37      8.56 o 
 -17   1   1      225.34      177.59     14.86 o 
 -16   1   1       55.13       79.10      8.33 o 
 -15   1   1      133.94      137.70      9.32 o 
 -14   1   1       56.25       41.08      6.46 o 
 -13   1   1      211.83      195.42     10.50 o 
 -12   1   1        4.00       -4.11      5.81 o 
 -11   1   1      176.83      169.03      8.67 o 
 -10   1   1       65.49       76.79      5.52 o 
  -9   1   1      178.07      171.07      6.48 o 
  -8   1   1        8.19       16.53      3.14 o 
  -7   1   1       36.85       36.97      3.36 o 
  -6   1   1      618.88      631.02     10.65 o 
  -5   1   1     6026.01     6445.63     97.66 o 
  -4   1   1    15797.13    16616.86    200.10 o 
  -3   1   1    32536.34    34623.86    418.70 o 
  -2   1   1      913.16      909.59     12.93 o 
  -1   1   1     2179.18     2079.03     29.85 o 
   0   1   1      594.53      544.34     13.52 o 
   1   1   1     3389.99     3175.53     49.01 o 
   2   1   1     7025.28     6980.40     85.72 o 
   3   1   1     5370.48     5321.99     65.86 o 
   4   1   1     4873.30     4768.17     59.19 o 
   5   1   1      156.68      125.83      3.57 o 
   6   1   1      782.59      791.62     12.20 o 
   7   1   1      360.75      325.35      7.41 o 
   8   1   1      856.70      850.34     16.28 o 
   9   1   1       14.08       23.69      3.95 o 
  10   1   1      389.63      389.33     12.47 o 
  11   1   1      177.31      194.57     16.08 o 
  12   1   1      147.12      125.15      7.84 o 
  13   1   1        1.69       -0.08      5.27 o 
  14   1   1      104.54      115.81      8.30 o 
  15   1   1      747.92      783.52     22.29 o 
  16   1   1      378.05      375.59     21.59 o 
  17   1   1        8.15       12.24     11.69 o 
  18   1   1      127.83      127.24     18.80 o 
  19   1   1       57.97       36.57     15.44 o 
 -18   2   1        0.32       -4.66      9.06 o 
 -17   2   1       99.39       93.15     11.89 o 
 -16   2   1       12.09        8.15      8.48 o 
 -15   2   1       15.11       15.43      6.49 o 
 -14   2   1      217.92      200.29     11.01 o 
 -13   2   1      196.75      183.49     10.09 o 
 -12   2   1     1017.64     1022.07     25.77 o 
 -11   2   1        1.31       -3.10      4.50 o 
 -10   2   1      232.75      219.08      8.20 o 
  -9   2   1        8.98        2.43      3.58 o 
  -8   2   1     1037.28     1005.54     18.92 o 
  -7   2   1       91.53      112.81      4.96 o 
  -6   2   1        2.96        1.37      2.53 o 
  -5   2   1     1700.91     1735.86     23.21 o 
  -4   2   1      521.78      572.09     10.19 o 
  -3   2   1     1050.07     1066.63     17.77 o 
  -2   2   1     2323.38     2149.94     36.84 o 
  -1   2   1      611.09      637.79     15.62 o 
   0   2   1      119.45      104.97      5.05 o 
   1   2   1      173.02      175.28      4.29 o 
   2   2   1      445.36      459.15      8.87 o 
   3   2   1      609.61      572.58      9.09 o 
   4   2   1       40.23       33.26      2.78 o 
   5   2   1       67.97       89.52      4.82 o 
   6   2   1        1.42        3.36      3.02 o 
   7   2   1      550.40      582.35     13.77 o 
   8   2   1       75.87       73.72      4.85 o 
   9   2   1      145.80      151.28      6.59 o 
  10   2   1       32.58       33.32      5.15 o 
  11   2   1      241.86      233.76     10.49 o 
  12   2   1       17.52       24.19      5.68 o 
  13   2   1     2275.65     2317.83     49.54 o 
  14   2   1      824.18      828.00     23.04 o 
  15   2   1        0.02       -7.07      7.07 o 
  16   2   1      137.07      153.17     18.28 o 
  17   2   1        4.98       12.26      9.68 o 
  18   2   1       31.03       17.25      9.87 o 
 -17   3   1       68.08       75.11     14.74 o 
 -16   3   1       31.87       54.24     12.68 o 
 -15   3   1       24.84       19.81      8.53 o 
 -14   3   1       19.71       22.98      8.46 o 
 -13   3   1       92.66      107.98     10.58 o 
 -12   3   1       22.21       15.40     10.24 o 
 -11   3   1      443.24      394.46     16.76 o 
 -10   3   1      406.00      370.06     12.76 o 
  -9   3   1       22.82       15.14      4.79 o 
  -8   3   1        7.75        4.84      3.93 o 
  -7   3   1       64.59       66.69      4.95 o 
  -6   3   1      660.22      668.15     13.56 o 
  -5   3   1       33.69       45.21      3.85 o 
  -4   3   1       73.55       78.00      4.40 o 
  -3   3   1      289.38      315.76      7.63 o 
  -2   3   1      534.37      554.09     14.83 o 
  -1   3   1     1381.25     1437.28     32.80 o 
   0   3   1     1373.15     1371.42     26.78 o 
   1   3   1      275.10      279.73      6.78 o 
   2   3   1        2.21        0.37      2.13 o 
   3   3   1      200.15      193.80      6.03 o 
   4   3   1       69.45       60.78      4.05 o 
   5   3   1       25.19       20.90      3.72 o 
   6   3   1      451.13      436.95     14.39 o 
   7   3   1      316.58      302.39     10.86 o 
   8   3   1      221.02      226.15     12.70 o 
   9   3   1      210.86      222.04      8.92 o 
  10   3   1      138.42      120.65      7.34 o 
  11   3   1       87.39      103.79      9.60 o 
  12   3   1        0.66       -5.71      5.71 o 
  13   3   1       34.51       35.56      8.57 o 
  14   3   1      126.92      123.15     12.33 o 
  15   3   1        9.93       12.27     12.24 o 
  16   3   1       55.32      114.57     12.79 o 
  17   3   1        0.36       11.31     11.64 o 
 -15   4   1       52.71       60.63     30.06 o 
 -14   4   1       17.95       24.41     14.32 o 
 -13   4   1       98.14       91.27     12.86 o 
 -12   4   1       12.84       -3.66     14.79 o 
 -11   4   1      238.16      219.55     21.88 o 
 -10   4   1      134.41      120.43     11.96 o 
  -9   4   1      364.92      350.83     18.12 o 
  -8   4   1       79.76       74.13      9.54 o 
  -7   4   1       19.18        8.40      5.54 o 
  -6   4   1      160.95      160.50      7.21 o 
  -5   4   1      527.01      531.68     13.40 o 
  -4   4   1        0.47        5.42      5.64 o 
  -3   4   1       47.07       38.50      5.37 o 
  -2   4   1      221.50      237.70      7.69 o 
  -1   4   1       62.66       61.38      3.96 o 
   0   4   1       13.84       17.89      4.17 o 
   1   4   1      169.57      181.05      6.99 o 
   2   4   1      134.35      131.01      5.86 o 
   3   4   1      159.78      162.13      5.19 o 
   4   4   1      134.25      138.44      4.79 o 
   5   4   1      226.62      221.70      9.56 o 
   6   4   1        9.40       11.40      4.83 o 
   7   4   1      636.64      627.13     25.52 o 
   8   4   1        0.01        5.47      7.24 o 
   9   4   1       17.95       16.58      7.67 o 
  10   4   1       10.10        8.27      7.97 o 
  11   4   1       15.59       10.58     12.12 o 
  12   4   1        4.31       -7.90      7.90 o 
  13   4   1      105.25      114.82     13.80 o 
  14   4   1       32.05       25.97     10.90 o 
  15   4   1       15.55       20.38     11.29 o 
 -12   5   1        7.98        5.31      9.54 o 
 -11   5   1       44.40       57.04     10.88 o 
 -10   5   1       39.35       31.40      9.31 o 
  -9   5   1       40.89       39.57      8.89 o 
  -8   5   1      166.82      174.52     12.68 o 
  -7   5   1      302.97      278.78     15.25 o 
  -6   5   1       28.80       24.95      7.87 o 
  -5   5   1       38.68       44.60      6.55 o 
  -4   5   1       39.96       31.15      5.21 o 
  -3   5   1       68.31       70.18      7.11 o 
  -2   5   1        6.49       -3.43      4.66 o 
  -1   5   1       13.49       14.25      4.84 o 
   0   5   1       93.21      104.81      7.17 o 
   1   5   1        2.61        0.01      4.46 o 
   2   5   1        0.00        1.37      8.18 o 
   3   5   1       42.85       42.60      6.41 o 
   4   5   1       12.53       17.54      6.12 o 
   5   5   1      165.52      184.11     11.45 o 
   6   5   1      101.52       86.31      7.13 o 
   7   5   1       52.47       56.06      7.19 o 
   8   5   1        8.69        6.01      6.86 o 
   9   5   1        8.13       -5.50      9.76 o 
  10   5   1       33.55       31.98     11.33 o 
  11   5   1       98.06      109.05     12.54 o 
  12   5   1       79.01       84.03     18.25 o 
  -6   6   1      217.49      234.74     14.00 o 
  -5   6   1        4.23       -1.18      6.54 o 
  -4   6   1       80.80       83.83     13.38 o 
  -3   6   1        7.93        3.78      8.81 o 
  -2   6   1        1.76       -6.61      6.61 o 
  -1   6   1        2.68        3.15      7.55 o 
   0   6   1        0.09        0.63      7.87 o 
   1   6   1        2.68       -4.06     11.17 o 
   2   6   1       32.02       27.19      6.27 o 
   3   6   1        9.08       -1.78     13.06 o 
   4   6   1       23.13       18.24      9.60 o 
   5   6   1        2.54       11.03      6.96 o 
   6   6   1        0.07       -6.99      6.99 o 
 -20   0   2      428.12      404.24     42.82 o 
 -18   0   2       33.91       27.63     17.31 o 
 -16   0   2       19.40       26.02     10.20 o 
 -14   0   2       22.93       28.12      9.76 o 
 -12   0   2      278.77      302.01     40.61 o 
 -10   0   2      322.74      332.65     16.94 o 
  -8   0   2      801.71      859.26     20.18 o 
  -6   0   2     3438.25     3311.58     62.68 o 
  -4   0   2     2299.96     2355.56     44.55 o 
   2   0   2     6175.45     5871.53    128.39 o 
   4   0   2     2977.11     2717.77     52.63 o 
   6   0   2       83.48       61.33      4.51 o 
   8   0   2        7.81        3.32      4.09 o 
  10   0   2      454.87      428.94     30.23 o 
  12   0   2      141.72      128.74     20.14 o 
  14   0   2       22.95       11.01     13.85 o 
  16   0   2      623.80      690.61     48.81 o 
  18   0   2      235.56      223.49     31.79 o 
 -19   1   2        3.11        7.28     10.52 o 
 -18   1   2      111.96      125.75     13.50 o 
 -17   1   2      264.18      252.05     12.93 o 
 -16   1   2       49.22       48.07      7.54 o 
 -15   1   2       19.42       11.72      6.07 o 
 -14   1   2       40.20       26.00      6.09 o 
 -13   1   2        0.13        1.86      5.28 o 
 -12   1   2       98.20       89.83      6.81 o 
 -11   1   2       10.51        8.64      4.36 o 
 -10   1   2       94.95       93.61      5.42 o 
  -9   1   2       32.82       33.35      5.93 o 
  -8   1   2      328.55      280.15      6.93 o 
  -7   1   2       26.20       33.31      3.68 o 
  -6   1   2     4069.69     4236.74     52.75 o 
  -5   1   2    10822.30    11079.69    133.86 o 
  -4   1   2      147.38      151.99      4.01 o 
  -3   1   2     2012.76     2008.84     25.48 o 
  -2   1   2       38.82       47.58      2.06 o 
  -1   1   2     1600.56     1564.32     22.76 o 
   0   1   2     7256.69     7060.90     98.87 o 
   1   1   2     1324.34     1280.06     18.74 o 
   2   1   2      591.19      513.90      8.68 o 
   3   1   2     5297.90     5246.74     61.97 o 
   4   1   2       12.67        9.11      2.42 o 
   5   1   2      234.80      270.75      6.18 o 
   6   1   2     1873.00     1972.52     26.41 o 
   7   1   2       96.39      116.67      5.05 o 
   8   1   2      247.24      279.59      7.99 o 
   9   1   2       89.58       90.93      5.63 o 
  10   1   2      637.16      635.48     16.88 o 
  11   1   2      384.45      387.11     12.74 o 
  12   1   2        3.41        6.69      4.98 o 
  13   1   2     1386.73     1358.32     35.51 o 
  14   1   2        6.25       -0.70      5.13 o 
  15   1   2      106.12      103.88     14.17 o 
  16   1   2       84.00       69.80     14.79 o 
  17   1   2      142.70      133.53     17.91 o 
  18   1   2        6.22        2.94     14.16 o 
  19   1   2        2.20       10.25     12.76 o 
 -19   2   2        2.19      -13.71     14.50 o 
 -18   2   2        0.19       -6.48      9.53 o 
 -17   2   2       81.53      107.17     12.87 o 
 -16   2   2       66.36       57.47      8.22 o 
 -15   2   2        5.14       13.33      7.17 o 
 -14   2   2       15.35        9.21      6.41 o 
 -13   2   2       16.06       18.98      5.99 o 
 -12   2   2      133.20      128.95      8.85 o 
 -11   2   2       16.63       19.99      5.21 o 
 -10   2   2       37.89       32.43      4.73 o 
  -9   2   2       79.39       83.55      7.51 o 
  -8   2   2     2646.20     2605.23     42.34 o 
  -7   2   2     7049.78     7248.30    102.23 o 
  -6   2   2     1945.15     1974.95     28.21 o 
  -5   2   2        4.64        1.20      2.50 o 
  -4   2   2      261.85      282.38      5.58 o 
  -3   2   2     7390.81     7637.71    114.52 o 
  -2   2   2      874.46      874.22     21.14 o 
  -1   2   2      628.59      613.58     15.74 o 
   0   2   2      146.15      143.75      7.09 o 
   1   2   2        2.45       -0.76      1.50 o 
   2   2   2       99.59      119.16      4.20 o 
   3   2   2     2057.74     2006.31     27.51 o 
   4   2   2        9.46        7.44      2.47 o 
   5   2   2       50.65       63.35      3.58 o 
   6   2   2       43.30       41.45      4.43 o 
   7   2   2       59.53       66.24      5.00 o 
   8   2   2        5.50        6.11      4.33 o 
   9   2   2       22.47       28.80      5.83 o 
  10   2   2      267.57      269.10     11.75 o 
  11   2   2     2002.01     1922.47     49.14 o 
  12   2   2      436.52      456.73     19.08 o 
  13   2   2       22.32       31.02      8.49 o 
  14   2   2       14.20        1.79      7.66 o 
  15   2   2      255.54      223.48     15.20 o 
  16   2   2      252.38      295.74     19.48 o 
  17   2   2       17.66       23.81      9.68 o 
  18   2   2       25.75       12.56     16.52 o 
 -17   3   2       25.96       44.04     15.74 o 
 -16   3   2        9.29       -1.57     13.53 o 
 -15   3   2      219.99      234.09     13.54 o 
 -14   3   2       84.87       86.03      8.76 o 
 -13   3   2       43.17       62.80      7.82 o 
 -12   3   2        8.82        7.68      5.84 o 
 -11   3   2       87.13       84.17      7.63 o 
 -10   3   2      337.28      298.43     10.04 o 
  -9   3   2       17.91       20.67      4.76 o 
  -8   3   2      125.69      134.55      9.46 o 
  -7   3   2        0.47       -0.23      3.37 o 
  -6   3   2       29.80       37.10      3.70 o 
  -5   3   2      105.81      110.45      4.71 o 
  -4   3   2      369.22      361.09      9.04 o 
  -3   3   2      152.80      166.35      7.82 o 
  -2   3   2      162.21      194.65      8.32 o 
  -1   3   2      220.02      224.74      8.66 o 
   0   3   2     2194.44     2112.45     69.45 o 
   1   3   2      287.67      271.13      7.05 o 
   2   3   2      465.69      476.65      8.10 o 
   3   3   2        0.29        0.11      1.79 o 
   4   3   2        6.17        5.82      2.76 o 
   5   3   2      212.12      204.69      8.02 o 
   6   3   2        0.68        8.55      3.52 o 
   7   3   2     1004.58     1016.47     27.23 o 
   8   3   2      105.69      114.05      6.90 o 
   9   3   2     1356.22     1408.70     32.37 o 
  10   3   2      465.99      484.55     14.71 o 
  11   3   2      248.02      263.13     13.90 o 
  12   3   2      148.60      159.02     12.11 o 
  13   3   2       38.56       38.13      8.65 o 
  14   3   2       13.44       21.98      8.35 o 
  15   3   2        3.34       -3.41      7.57 o 
  16   3   2        8.82        2.71     10.08 o 
 -15   4   2       18.72        3.75     10.26 o 
 -14   4   2      191.80      164.56     16.08 o 
 -13   4   2       18.53       13.54     10.54 o 
 -12   4   2       53.12       51.04     10.65 o 
 -11   4   2       19.09       17.51      8.54 o 
 -10   4   2        0.65       -2.93     13.53 o 
  -9   4   2      103.46       99.01     10.88 o 
  -8   4   2        2.44       -0.79      6.68 o 
  -7   4   2      407.77      417.61     14.49 o 
  -6   4   2       82.16       82.99      4.88 o 
  -5   4   2      143.39      149.94      7.68 o 
  -4   4   2       13.67       16.65      6.22 o 
  -3   4   2       56.23       49.41      5.35 o 
  -2   4   2        0.06        3.14      3.14 o 
  -1   4   2      115.64      126.97      6.86 o 
   0   4   2        4.02        2.66      2.60 o 
   1   4   2      518.43      523.05     11.12 o 
   2   4   2        1.13        0.38      3.06 o 
   3   4   2       69.26       82.38      3.84 o 
   4   4   2      953.06      957.41     17.12 o 
   5   4   2      174.64      186.51      7.71 o 
   6   4   2      112.62      111.98      6.71 o 
   7   4   2      694.20      715.74     21.20 o 
   8   4   2        9.23       13.55      5.79 o 
   9   4   2        5.38        9.18      7.43 o 
  10   4   2       69.99       75.29     10.62 o 
  11   4   2       19.02       19.97      9.44 o 
  12   4   2        4.28       19.59      9.30 o 
  13   4   2        0.33        2.03      8.99 o 
  14   4   2        5.18        5.83     10.04 o 
 -12   5   2        9.67       14.03      9.72 o 
 -11   5   2       24.24       30.88     10.21 o 
 -10   5   2        0.51       -7.53      7.53 o 
  -9   5   2      247.52      264.29     16.30 o 
  -8   5   2       12.98       -2.93      6.72 o 
  -7   5   2        4.62       12.23      6.99 o 
  -6   5   2       23.06       13.91      7.11 o 
  -5   5   2        1.99       -3.05      5.87 o 
  -4   5   2       72.56       82.19      6.91 o 
  -3   5   2        3.42        4.36      4.49 o 
  -2   5   2        0.56       10.38      7.08 o 
  -1   5   2        2.09       -4.13      4.13 o 
   0   5   2        1.76        7.84     11.80 o 
   1   5   2       78.29       85.98      8.50 o 
   2   5   2      333.02      346.90     14.14 o 
   3   5   2      128.09      136.03     12.27 o 
   4   5   2        0.21       -0.28      5.90 o 
   5   5   2      141.60      169.21     11.02 o 
   6   5   2      134.97      128.36      8.08 o 
   7   5   2      376.58      389.04     14.48 o 
   8   5   2        0.02        3.27      5.71 o 
   9   5   2      232.17      252.18     12.89 o 
  10   5   2        6.48       -3.66      8.12 o 
  11   5   2       46.07       41.09     10.67 o 
  -6   6   2        2.03        9.60      7.12 o 
  -5   6   2      102.72      116.45     14.48 o 
  -4   6   2        3.99       19.51      9.44 o 
  -3   6   2       44.71       58.54     11.01 o 
  -2   6   2       44.46       31.16     10.07 o 
  -1   6   2        3.44       -2.83      8.50 o 
   0   6   2       10.15       -1.26      8.50 o 
   1   6   2      220.52      243.94     19.20 o 
   2   6   2        1.23       -5.04      8.81 o 
   3   6   2       35.17       31.34      6.86 o 
   4   6   2       42.92       48.84      7.78 o 
   5   6   2       19.17       11.37     15.74 o 
 -19   0   3      110.18      102.32     11.88 o 
 -17   0   3        5.15        7.53     13.22 o 
 -15   0   3      321.24      277.45     26.29 o 
 -13   0   3       31.19       33.65      9.81 o 
 -11   0   3     1018.44     1054.45     35.85 o 
  -9   0   3     3429.92     3605.33     81.49 o 
  -7   0   3       50.83       50.43      4.75 o 
  -5   0   3     4561.77     4800.72     88.78 o 
  -3   0   3    12936.82    12645.34    266.50 o 
   1   0   3     3640.47     3230.31     63.97 o 
   3   0   3      223.95      222.97     10.22 o 
   5   0   3     2546.60     2507.75     50.00 o 
   7   0   3      157.83      136.58      9.86 o 
   9   0   3      125.89      128.11     17.31 o 
  11   0   3       58.43       77.11     16.68 o 
  13   0   3       87.64      118.34     21.09 o 
  15   0   3        0.18       -2.20     13.53 o 
  17   0   3       25.69       -4.09     15.74 o 
  19   0   3       39.95       52.56     22.66 o 
 -20   1   3        3.01       16.35     13.43 o 
 -19   1   3        1.53        8.52      9.73 o 
 -18   1   3        0.29       -4.51      6.29 o 
 -17   1   3       31.09       26.82      8.77 o 
 -16   1   3       31.35       38.80      7.27 o 
 -15   1   3      130.02      110.33      8.85 o 
 -14   1   3       43.78       50.72      6.05 o 
 -13   1   3       23.19       18.11      5.28 o 
 -12   1   3        3.86        1.31      4.33 o 
 -11   1   3      310.50      335.60     13.63 o 
 -10   1   3      179.50      174.74      6.93 o 
  -9   1   3      476.89      494.68     11.38 o 
  -8   1   3        1.41       -2.66      2.66 o 
  -7   1   3     1012.75     1073.58     17.91 o 
  -6   1   3      423.11      430.89      7.73 o 
  -5   1   3     2743.93     2759.34     34.87 o 
  -4   1   3    12746.88    13061.14    157.26 o 
  -3   1   3     2262.50     2127.82     26.99 o 
  -2   1   3     7802.22     7690.07     93.32 o 
  -1   1   3     5328.84     5260.42     68.22 o 
   0   1   3     3507.64     3335.52     43.87 o 
   1   1   3     6938.38     6719.90     77.87 o 
   2   1   3     1120.45     1048.76     14.56 o 
   3   1   3      424.86      438.87      7.22 o 
   4   1   3      705.83      668.77     10.06 o 
   5   1   3        6.83        9.67      2.59 o 
   6   1   3      327.29      317.58      8.54 o 
   7   1   3      283.15      305.77      7.07 o 
   8   1   3        1.09       -2.89      2.94 o 
   9   1   3       97.06       90.52      5.49 o 
  10   1   3       21.72       23.10      4.52 o 
  11   1   3      646.86      685.84     18.28 o 
  12   1   3        0.00       -4.86      4.86 o 
  13   1   3     1917.11     1920.33     47.12 o 
  14   1   3       33.96       40.78     12.13 o 
  15   1   3        0.48       -6.35      9.76 o 
  16   1   3      127.69      128.63     17.13 o 
  17   1   3       47.47       31.01     13.46 o 
  18   1   3       97.15       89.35     17.14 o 
 -19   2   3       68.13       84.11     13.17 o 
 -18   2   3       53.13       64.04     17.47 o 
 -17   2   3       31.06       17.72      7.18 o 
 -16   2   3       43.97       39.64      7.58 o 
 -15   2   3       17.80        8.67      6.50 o 
 -14   2   3      207.46      221.54     11.47 o 
 -13   2   3       26.75       41.73      6.82 o 
 -12   2   3      108.40      115.29      8.61 o 
 -11   2   3      128.87      113.71      7.56 o 
 -10   2   3      292.32      306.05      9.75 o 
  -9   2   3     1450.31     1455.91     25.95 o 
  -8   2   3     2251.82     2229.75     36.84 o 
  -7   2   3       12.84       10.67      4.83 o 
  -6   2   3     1396.70     1485.38     25.63 o 
  -5   2   3     2093.96     2228.29     30.74 o 
  -4   2   3      127.75      145.65      4.20 o 
  -3   2   3     1017.90      992.95     15.56 o 
  -2   2   3      623.98      606.23     13.92 o 
  -1   2   3     3311.78     3218.69     60.00 o 
   0   2   3      621.13      597.59     16.33 o 
   1   2   3        0.99        0.59      2.00 o 
   2   2   3        3.61       -1.61      2.08 o 
   3   2   3      164.83      159.87      3.98 o 
   4   2   3      134.09      127.53      5.15 o 
   5   2   3      197.76      215.83      6.77 o 
   6   2   3     1315.47     1294.05     34.82 o 
   7   2   3      443.01      482.91     12.96 o 
   8   2   3       25.82       40.14      4.67 o 
   9   2   3      247.14      254.73     10.23 o 
  10   2   3      222.86      192.94     10.72 o 
  11   2   3        8.89        1.99      6.85 o 
  12   2   3      233.20      236.13     14.90 o 
  13   2   3       28.41       15.01      7.91 o 
  14   2   3        3.02        2.31      7.35 o 
  15   2   3       16.12       18.73      9.16 o 
  16   2   3      134.87      173.29     14.62 o 
  17   2   3       29.69       45.82     14.20 o 
  18   2   3        0.10        3.55     12.41 o 
 -17   3   3       30.69       40.00     20.93 o 
 -16   3   3       81.94       96.96     12.98 o 
 -15   3   3       14.17       10.96      6.76 o 
 -14   3   3        8.06       16.03      8.31 o 
 -13   3   3       15.57       22.43      6.87 o 
 -12   3   3      153.05      156.47      9.88 o 
 -11   3   3      886.19      915.12     24.07 o 
 -10   3   3     4011.72     4020.01     64.38 o 
  -9   3   3      126.69      122.23      6.31 o 
  -8   3   3      647.99      683.57     14.61 o 
  -7   3   3      235.00      209.99      7.66 o 
  -6   3   3       26.24       30.06      4.18 o 
  -5   3   3      626.28      602.71     13.07 o 
  -4   3   3       11.59       13.49      2.26 o 
  -3   3   3      179.92      204.59      8.97 o 
  -2   3   3      352.86      370.89     14.91 o 
  -1   3   3      553.68      608.82     16.97 o 
   0   3   3      617.73      628.69     28.11 o 
   1   3   3      163.58      162.18      5.56 o 
   2   3   3       83.97       82.10      3.32 o 
   3   3   3      120.61      124.94      5.60 o 
   4   3   3      199.46      183.15      5.85 o 
   5   3   3       16.85       15.39      3.63 o 
   6   3   3       27.42       30.77      4.61 o 
   7   3   3      992.09      982.24     26.79 o 
   8   3   3     2264.74     2181.20     52.24 o 
   9   3   3      821.45      777.63     21.52 o 
  10   3   3       38.21       52.27      7.14 o 
  11   3   3       51.78       42.55      8.14 o 
  12   3   3        1.11       13.09      7.39 o 
  13   3   3        5.93        3.43      7.33 o 
  14   3   3       54.10       33.64      9.35 o 
  15   3   3        2.19        8.20      8.19 o 
  16   3   3      115.14      110.27     15.95 o 
 -15   4   3       90.79      101.13     14.51 o 
 -14   4   3      199.43      157.84     27.54 o 
 -13   4   3       29.09       50.39     11.42 o 
 -12   4   3       19.88        6.35      8.67 o 
 -11   4   3        0.01       -2.60      7.84 o 
 -10   4   3       27.43       23.87      8.96 o 
  -9   4   3       71.26       79.40     10.43 o 
  -8   4   3        4.78       -1.64      6.78 o 
  -7   4   3       67.07       56.15      6.14 o 
  -6   4   3       20.92       17.12      3.39 o 
  -5   4   3       48.49       44.71      5.44 o 
  -4   4   3       17.49       11.44      9.91 o 
  -3   4   3      271.31      280.95     14.45 o 
  -2   4   3        1.02       -3.05      7.55 o 
  -1   4   3       27.62       31.22      8.03 o 
   0   4   3        0.25       -1.35      5.00 o 
   1   4   3       11.65       10.51      3.05 o 
   2   4   3       15.95       11.57      3.81 o 
   3   4   3      194.79      206.07      8.11 o 
   4   4   3        5.99        8.47      3.29 o 
   5   4   3      300.69      307.32     10.11 o 
   6   4   3      659.81      652.35     16.82 o 
   7   4   3       96.30       83.65     10.55 o 
   8   4   3       85.23       75.87      7.86 o 
   9   4   3       12.15       11.08      7.43 o 
  10   4   3      229.36      266.58     16.78 o 
  11   4   3       17.24        6.75      8.87 o 
  12   4   3        0.68       -8.97      8.97 o 
  13   4   3       24.30       20.06     22.50 o 
  14   4   3       69.93       64.58     12.88 o 
 -12   5   3        0.81        5.02     13.37 o 
 -11   5   3       33.47       29.80     11.49 o 
 -10   5   3       16.06       26.90      9.41 o 
  -9   5   3       47.45       43.50     10.39 o 
  -8   5   3       54.14       63.04      9.76 o 
  -7   5   3       13.42        5.29      8.18 o 
  -6   5   3       23.61       27.96      7.75 o 
  -5   5   3       24.54       22.61      7.45 o 
  -4   5   3       11.83        8.56      5.13 o 
  -3   5   3      376.81      341.70     11.92 o 
  -2   5   3        0.71       -3.15      6.01 o 
  -1   5   3        8.52        9.87      5.77 o 
   0   5   3      391.07      395.12     24.24 o 
   1   5   3      119.30      109.06      7.24 o 
   2   5   3       48.60       50.51      6.34 o 
   3   5   3      200.61      206.80     11.12 o 
   4   5   3      172.91      153.93     16.05 o 
   5   5   3      124.08      125.17      9.91 o 
   6   5   3       49.33       47.28      5.96 o 
   7   5   3       79.67       85.85     12.89 o 
   8   5   3       11.27       12.69      5.99 o 
   9   5   3        9.42        3.43      6.19 o 
  10   5   3       10.22       16.45      7.37 o 
  11   5   3       34.80       47.75      8.99 o 
  -6   6   3      126.63      112.05     15.42 o 
  -5   6   3        0.06        5.98      9.76 o 
  -4   6   3        6.40        9.44      9.76 o 
  -3   6   3        9.19       -3.78      9.13 o 
  -2   6   3       21.66       10.07      9.44 o 
  -1   6   3      128.06      148.56     15.42 o 
   0   6   3        0.45       14.16      9.13 o 
   1   6   3       46.16       78.05     12.27 o 
   2   6   3       20.55        0.63     10.07 o 
   3   6   3       18.20       16.05     11.01 o 
   4   6   3       17.59       12.62      6.99 o 
   5   6   3       71.49       80.55      9.06 o 
 -20   0   4       35.00       34.27     12.63 o 
 -18   0   4      260.76      204.74     18.14 o 
 -16   0   4       31.79       25.05     10.36 o 
 -14   0   4       18.11        8.89      8.20 o 
 -12   0   4        7.89        3.25      7.75 o 
 -10   0   4     3474.83     3416.50     94.61 o 
  -8   0   4      624.14      647.91     22.06 o 
  -6   0   4     1206.80     1106.55     23.59 o 
  -4   0   4     5203.31     5313.73     97.63 o 
  -2   0   4       71.95       66.32      3.64 o 
   0   0   4      601.28      562.57     13.43 o 
   2   0   4     4524.23     4121.56     93.07 o 
   4   0   4        7.01        3.40      2.51 o 
   6   0   4      270.31      271.74     10.58 o 
   8   0   4     8795.87     9390.17    382.71 o 
  10   0   4      938.45      918.69     49.48 o 
  12   0   4     1284.20     1356.50     69.35 o 
  14   0   4      733.28      789.32     50.71 o 
  16   0   4      103.23      153.59     26.75 o 
  18   0   4      154.03      111.73     26.75 o 
 -20   1   4        1.27        1.70     10.21 o 
 -19   1   4        7.17       17.46      9.29 o 
 -18   1   4        1.36       -4.73      6.13 o 
 -17   1   4        0.26        6.00      6.58 o 
 -16   1   4        0.76       -0.43      5.07 o 
 -15   1   4        0.01       -4.55      4.90 o 
 -14   1   4       52.13       61.03      6.47 o 
 -13   1   4       50.92       47.95      6.19 o 
 -12   1   4       92.74       97.86      6.81 o 
 -11   1   4       42.57       40.74      4.87 o 
 -10   1   4      264.02      270.99      8.69 o 
  -9   1   4     1631.99     1719.33     27.05 o 
  -8   1   4     4397.13     4686.95     62.69 o 
  -7   1   4      662.84      705.41     12.01 o 
  -6   1   4        0.64       -0.75      2.30 o 
  -5   1   4     2419.49     2300.66     29.53 o 
  -4   1   4     1164.65     1139.54     15.46 o 
  -3   1   4     1724.23     1729.82     23.77 o 
  -2   1   4     1287.48     1267.31     17.80 o 
  -1   1   4     2414.80     2290.63     29.02 o 
   0   1   4      141.20      140.65      3.53 o 
   1   1   4      631.26      645.97     14.30 o 
   2   1   4      724.40      704.64      9.81 o 
   3   1   4     1728.79     1611.73     24.97 o 
   4   1   4      597.07      640.59      9.91 o 
   5   1   4      106.96      122.37      4.51 o 
   6   1   4      350.66      351.29      9.23 o 
   7   1   4        9.54        6.90      3.73 o 
   8   1   4      187.87      227.84     13.59 o 
   9   1   4      338.33      330.07     15.22 o 
  10   1   4      683.49      678.48     22.41 o 
  11   1   4        5.09       11.94      9.34 o 
  12   1   4      295.11      289.13     19.90 o 
  13   1   4        4.49       18.96     10.30 o 
  14   1   4        3.34       -7.35      9.13 o 
  15   1   4        4.78        9.52     13.06 o 
  16   1   4       23.16       36.16     14.32 o 
  17   1   4       11.57       -5.13     11.67 o 
  18   1   4        3.96        0.55     13.85 o 
 -19   2   4       22.39       29.31     15.20 o 
 -18   2   4       14.74        2.34      8.50 o 
 -17   2   4        2.63       -0.89      6.78 o 
 -16   2   4       26.93       18.90      7.23 o 
 -15   2   4      152.67      148.52     10.37 o 
 -14   2   4       76.29       75.40     11.17 o 
 -13   2   4      370.05      381.70     14.70 o 
 -12   2   4       74.94       68.73      6.72 o 
 -11   2   4      109.86      119.07      8.82 o 
 -10   2   4       29.37       24.21      4.59 o 
  -9   2   4      117.10      113.47      6.57 o 
  -8   2   4     4087.67     4114.11     64.51 o 
  -7   2   4      254.80      277.21      7.92 o 
  -6   2   4       56.46       49.18      3.47 o 
  -5   2   4      654.70      688.79     13.28 o 
  -4   2   4      606.09      700.84     11.24 o 
  -3   2   4       34.78       31.88      2.45 o 
  -2   2   4      858.57      840.47     12.51 o 
  -1   2   4      143.26      127.61     10.86 o 
   0   2   4      113.99      100.50      2.93 o 
   1   2   4       17.50       18.92      2.29 o 
   2   2   4     1654.93     1633.71     23.53 o 
   3   2   4       45.51       65.19      2.68 o 
   4   2   4        4.81        4.50      1.75 o 
   5   2   4       17.69        4.25      2.73 o 
   6   2   4        8.67       13.09      3.20 o 
   7   2   4      319.91      341.24      9.36 o 
   8   2   4        0.13        7.27      4.29 o 
   9   2   4      189.19      196.01      9.31 o 
  10   2   4      589.70      578.93     20.50 o 
  11   2   4      420.05      441.40     18.09 o 
  12   2   4      357.65      325.10     15.91 o 
  13   2   4       16.18       26.85     13.00 o 
  14   2   4        0.65       -5.67      7.71 o 
  15   2   4      243.20      242.51     22.66 o 
  16   2   4       36.76       31.55     16.68 o 
  17   2   4       34.00       32.66     13.89 o 
 -18   3   4        0.08        1.57     15.11 o 
 -17   3   4      148.08      158.36     26.60 o 
 -16   3   4       60.81       68.05     10.36 o 
 -15   3   4      139.89      131.31     10.54 o 
 -14   3   4      339.66      306.14     18.40 o 
 -13   3   4      823.46      735.70     21.77 o 
 -12   3   4      497.08      496.25     19.00 o 
 -11   3   4       20.48       16.73      5.87 o 
 -10   3   4      658.37      658.85     17.42 o 
  -9   3   4       17.74       23.65      4.32 o 
  -8   3   4       15.42       17.11      3.90 o 
  -7   3   4      483.68      486.58     10.51 o 
  -6   3   4      175.85      166.26      5.58 o 
  -5   3   4      119.01      109.73      8.21 o 
  -4   3   4        3.74       15.11      2.97 o 
  -3   3   4      262.68      295.91     10.35 o 
  -2   3   4        3.20        4.50      4.24 o 
  -1   3   4      784.87      843.48     22.39 o 
   0   3   4      192.20      176.50      9.36 o 
   1   3   4       32.77       36.07      3.66 o 
   2   3   4      112.51      105.21      4.18 o 
   3   3   4        2.97        1.56      1.89 o 
   4   3   4      647.81      638.64     14.48 o 
   5   3   4      181.55      197.50      7.92 o 
   6   3   4      243.56      235.80      8.69 o 
   7   3   4      152.27      143.57      6.82 o 
   8   3   4       29.47       26.47      4.83 o 
   9   3   4      223.54      215.25      9.22 o 
  10   3   4       10.22        7.95      5.61 o 
  11   3   4       24.45       22.21      7.35 o 
  12   3   4       91.97      124.60     11.23 o 
  13   3   4        2.57       -6.30      6.30 o 
  14   3   4       20.65        7.66      7.88 o 
  15   3   4       32.01       38.73     12.91 o 
  16   3   4       13.65       29.58     19.20 o 
 -15   4   4       56.18       67.30     21.87 o 
 -14   4   4     1187.37     1194.15     60.50 o 
 -13   4   4      171.00      132.34     26.75 o 
 -12   4   4        2.28        9.83      9.28 o 
 -11   4   4       52.83       53.45     17.94 o 
 -10   4   4       47.25       38.59     15.42 o 
  -9   4   4       17.01       11.75      7.88 o 
  -8   4   4      109.19      106.59     10.97 o 
  -7   4   4       76.02       78.07     10.70 o 
  -6   4   4      135.09      116.29      7.40 o 
  -5   4   4        0.50       -1.69      4.11 o 
  -4   4   4        2.16       -1.19      3.94 o 
  -3   4   4        2.20        4.99      6.49 o 
  -2   4   4        0.88       -4.38      6.35 o 
  -1   4   4       11.95        7.96      7.11 o 
   0   4   4       55.43       66.04     14.48 o 
   1   4   4        0.09        1.55      4.59 o 
   2   4   4       17.26       17.60      4.05 o 
   3   4   4       82.07       87.08      5.93 o 
   4   4   4     1707.18     1705.26     29.04 o 
   5   4   4      706.76      683.05     16.97 o 
   6   4   4      292.45      281.30     10.47 o 
   7   4   4        0.50        0.13      4.64 o 
   8   4   4      285.38      304.22     13.52 o 
   9   4   4       37.33       42.17      8.99 o 
  10   4   4      166.27      160.86     13.49 o 
  11   4   4       70.47       85.50     11.74 o 
  12   4   4      266.37      267.99     20.93 o 
  13   4   4        0.17        8.44      9.72 o 
  14   4   4       16.87       -3.82      9.72 o 
 -12   5   4       19.27       22.43     10.23 o 
 -11   5   4       21.52       10.71      9.31 o 
 -10   5   4       81.44      105.85     18.25 o 
  -9   5   4       16.25        3.53      8.20 o 
  -8   5   4       31.81       37.50      9.31 o 
  -7   5   4       19.95       23.08      8.51 o 
  -6   5   4        2.10       -1.26      7.21 o 
  -5   5   4        2.17        1.21      7.08 o 
  -4   5   4      164.16      151.64     12.05 o 
  -3   5   4       24.13       18.43      7.55 o 
  -2   5   4       58.78       41.81      8.39 o 
  -1   5   4        7.98       15.32      9.44 o 
   0   5   4       29.75       17.53      9.44 o 
   1   5   4       39.69       51.20      5.00 o 
   2   5   4        5.96       -8.75     11.01 o 
   3   5   4      680.54      695.40     23.44 o 
   4   5   4      271.56      261.93     18.10 o 
   5   5   4      145.69      153.44     11.11 o 
   6   5   4       79.87       84.70      8.91 o 
   7   5   4       23.14       21.87      7.53 o 
   8   5   4       10.32       12.98      6.84 o 
   9   5   4       25.74       35.67      7.36 o 
  10   5   4        6.87        5.63      7.23 o 
  11   5   4        0.77       -7.14      8.67 o 
  -6   6   4      112.17      133.76     16.68 o 
  -5   6   4       24.27       26.12     11.33 o 
  -4   6   4      199.02      194.52     18.26 o 
  -3   6   4        5.26       -0.94      9.76 o 
  -2   6   4       15.82       34.93     11.33 o 
  -1   6   4      455.54      436.68     28.65 o 
   0   6   4        6.00       -1.26      9.44 o 
   1   6   4       19.38       21.09     11.33 o 
   2   6   4       17.54       47.52     13.53 o 
   3   6   4       18.16       31.47     12.27 o 
   4   6   4        1.01       -1.77      6.57 o 
   5   6   4        2.67        2.83     12.27 o 
 -19   0   5       20.63       12.25      9.87 o 
 -17   0   5        4.89       -5.64      8.47 o 
 -15   0   5        0.91       -7.11      7.11 o 
 -13   0   5      239.94      226.00     20.78 o 
 -11   0   5     1836.97     1871.73     56.69 o 
  -9   0   5      387.36      356.34     13.79 o 
  -7   0   5       10.54        1.34      4.29 o 
  -5   0   5       64.41       63.57      4.49 o 
  -3   0   5     2170.64     2031.44     49.97 o 
  -1   0   5    13942.64    14799.13    650.92 o 
   1   0   5     1350.33     1263.71     23.22 o 
   3   0   5     1214.45     1082.77     21.32 o 
   5   0   5      493.49      488.19     11.11 o 
   7   0   5     2152.86     2181.66     75.21 o 
   9   0   5     1113.41     1158.31     57.38 o 
  11   0   5      519.35      474.28     34.64 o 
  13   0   5      208.12      203.98     25.18 o 
  15   0   5      167.57      150.77     24.87 o 
  17   0   5        6.25        8.50     16.68 o 
 -20   1   5        7.73       31.71     11.56 o 
 -19   1   5       61.84       61.60     13.08 o 
 -18   1   5       56.70       57.35      8.65 o 
 -17   1   5       80.55       82.09      7.88 o 
 -16   1   5       28.07       22.78      6.43 o 
 -15   1   5       80.02       91.93      7.48 o 
 -14   1   5      325.84      317.32     13.29 o 
 -13   1   5      620.37      608.09     16.20 o 
 -12   1   5       70.08       60.78      5.90 o 
 -11   1   5       94.15       92.57      5.83 o 
 -10   1   5       30.13       27.71      4.11 o 
  -9   1   5      676.83      704.91     13.54 o 
  -8   1   5       28.07       30.97      3.39 o 
  -7   1   5     1435.07     1553.61     22.79 o 
  -6   1   5     1162.84     1208.81     16.96 o 
  -5   1   5     1381.87     1347.70     19.33 o 
  -4   1   5      498.17      491.30      7.97 o 
  -3   1   5     3722.93     3576.65     44.44 o 
  -2   1   5       31.49       14.94      2.03 o 
  -1   1   5     2830.34     2804.40     37.64 o 
   0   1   5       64.47       58.37      3.31 o 
   1   1   5        0.20        3.29      1.88 o 
   2   1   5       98.02      117.33      3.72 o 
   3   1   5       31.70       28.90      2.66 o 
   4   1   5     4693.81     4854.18     66.03 o 
   5   1   5     2914.01     3078.35     47.84 o 
   6   1   5     1760.92     1774.96     30.04 o 
   7   1   5        0.46        2.41      4.46 o 
   8   1   5      306.35      341.33     15.80 o 
   9   1   5      142.41      142.14     13.02 o 
  10   1   5      131.50      121.92     23.61 o 
  11   1   5      154.87      161.95     15.46 o 
  12   1   5      310.44      262.63     19.03 o 
  13   1   5       15.94       12.48     10.11 o 
  14   1   5       80.54       70.28     22.03 o 
  15   1   5       77.82       84.56     15.74 o 
  16   1   5        0.01       11.27     15.11 o 
  17   1   5        0.38       -9.18     11.87 o 
  18   1   5       14.05       -1.56     13.21 o 
 -19   2   5        1.57      -10.07     10.07 o 
 -18   2   5        0.46       12.67      7.60 o 
 -17   2   5        5.31        4.63      6.56 o 
 -16   2   5        2.17       -0.12      6.31 o 
 -15   2   5        0.84        3.53      6.27 o 
 -14   2   5       31.46       38.05      7.12 o 
 -13   2   5       39.54       48.14      7.20 o 
 -12   2   5      803.64      815.10     22.06 o 
 -11   2   5      781.20      800.43     17.46 o 
 -10   2   5      704.35      717.66     15.84 o 
  -9   2   5      294.69      313.62      9.35 o 
  -8   2   5       16.36       14.86      3.77 o 
  -7   2   5      672.30      742.22     14.75 o 
  -6   2   5      541.01      569.68     11.09 o 
  -5   2   5      287.35      283.55      6.91 o 
  -4   2   5     2714.70     2849.32     38.56 o 
  -3   2   5      543.70      560.86     10.18 o 
  -2   2   5      374.13      404.71      7.97 o 
  -1   2   5     1496.83     1463.34     19.54 o 
   0   2   5      135.69      150.74      4.79 o 
   1   2   5        8.41        7.75      2.83 o 
   2   2   5       36.22       43.25      3.39 o 
   3   2   5     1122.28     1100.58     15.03 o 
   4   2   5      331.37      334.77      6.73 o 
   5   2   5      539.59      538.25     10.31 o 
   6   2   5        1.52       -2.26      3.42 o 
   7   2   5      389.03      408.22     10.21 o 
   8   2   5       32.83       38.29      5.67 o 
   9   2   5       26.93       36.27      6.81 o 
  10   2   5       11.13       -2.11      8.14 o 
  11   2   5       43.36       31.48      7.81 o 
  12   2   5       23.95       30.28     10.33 o 
  13   2   5        0.83        2.42      9.98 o 
  14   2   5       15.15        3.60     10.21 o 
  15   2   5        3.51       -9.36      9.36 o 
  16   2   5       10.42       14.86     12.31 o 
  17   2   5        6.26       11.93     13.02 o 
 -18   3   5       16.84       25.18     17.94 o 
 -17   3   5      104.65      106.03     12.38 o 
 -16   3   5       24.42       27.88      9.07 o 
 -15   3   5        0.04       -3.51      6.32 o 
 -14   3   5      281.25      300.66     13.92 o 
 -13   3   5       17.78        6.69      6.00 o 
 -12   3   5      403.50      377.60     16.45 o 
 -11   3   5       20.57        6.64      5.72 o 
 -10   3   5       47.87       42.45      4.97 o 
  -9   3   5       10.55        8.00      4.27 o 
  -8   3   5      589.47      542.76     12.54 o 
  -7   3   5       30.38       29.62      3.59 o 
  -6   3   5      224.61      230.73     14.10 o 
  -5   3   5      135.67      137.85      4.64 o 
  -4   3   5       19.98       17.67      2.80 o 
  -3   3   5       45.87       53.97      3.90 o 
  -2   3   5      172.80      184.12      9.24 o 
  -1   3   5        5.43        7.97      8.21 o 
   0   3   5       40.49       48.76      3.09 o 
   1   3   5      179.11      184.04      7.15 o 
   2   3   5       22.87       22.38      3.06 o 
   3   3   5       51.68       48.19      4.29 o 
   4   3   5       37.75       40.44      4.41 o 
   5   3   5      175.11      169.69      6.98 o 
   6   3   5      758.47      727.82     15.28 o 
   7   3   5      752.09      681.29     29.39 o 
   8   3   5      482.48      449.77     15.44 o 
   9   3   5      134.99      122.37      7.48 o 
  10   3   5       33.50       30.06      7.50 o 
  11   3   5       59.18       72.55      9.30 o 
  12   3   5       14.40       32.78      8.46 o 
  13   3   5        2.02       -2.73      7.49 o 
  14   3   5        2.32       -7.07     10.12 o 
  15   3   5        2.01       -8.97     10.73 o 
  16   3   5       45.23       16.36     18.88 o 
 -15   4   5       64.24       69.41     13.26 o 
 -14   4   5       23.03       10.84     16.36 o 
 -13   4   5      173.60      170.13     39.03 o 
 -12   4   5       31.06       21.44      9.46 o 
 -11   4   5       26.84       17.23      9.18 o 
 -10   4   5      137.24      138.18     12.90 o 
  -9   4   5        1.89        1.57      7.17 o 
  -8   4   5        0.01       -4.69      6.89 o 
  -7   4   5       57.29       63.15      9.28 o 
  -6   4   5        0.21       -4.33      4.33 o 
  -5   4   5        0.24       -2.06      4.02 o 
  -4   4   5       48.52       54.47      5.07 o 
  -3   4   5       26.89       27.33      7.48 o 
  -2   4   5      104.27      116.14     10.74 o 
  -1   4   5       43.65       37.38      8.54 o 
   0   4   5      211.44      192.84     13.92 o 
   1   4   5      258.57      223.90      8.42 o 
   2   4   5      269.66      287.04     11.50 o 
   3   4   5     2058.02     2041.31     41.82 o 
   4   4   5      217.76      219.13      7.53 o 
   5   4   5      913.18      877.01     20.64 o 
   6   4   5       54.46       52.37      5.74 o 
   7   4   5       46.30       41.04      6.06 o 
   8   4   5       11.58       19.56      6.40 o 
   9   4   5        5.79       14.31      8.72 o 
  10   4   5        8.24        5.21     12.27 o 
  11   4   5       82.18       85.64     11.74 o 
  12   4   5       32.81       41.62     10.97 o 
  13   4   5       24.06        7.13     16.68 o 
 -12   5   5        6.65        5.65      9.60 o 
 -11   5   5       26.88       19.89     17.31 o 
 -10   5   5       29.20       37.71     13.69 o 
  -9   5   5        9.97       -5.76      8.12 o 
  -8   5   5       37.04       58.73     10.26 o 
  -7   5   5        4.76        1.63      7.70 o 
  -6   5   5        0.42       -1.81      7.53 o 
  -5   5   5      146.41      136.24     12.23 o 
  -4   5   5      553.11      513.22     22.83 o 
  -3   5   5        0.77        2.92      7.55 o 
  -2   5   5       50.95       39.57      9.32 o 
  -1   5   5       77.44       86.77     16.68 o 
   0   5   5      805.05      824.52     30.76 o 
   1   5   5     1038.57     1048.46     26.89 o 
   2   5   5       67.90       71.68      8.62 o 
   3   5   5       12.74       18.93      7.24 o 
   4   5   5       16.17       15.44      6.62 o 
   5   5   5       67.13       45.29      8.09 o 
   6   5   5       95.61      103.27     10.28 o 
   7   5   5      111.44      116.86      8.58 o 
   8   5   5        7.76        9.90      6.02 o 
   9   5   5       75.44       84.87     16.15 o 
  10   5   5        8.83       -0.87      6.82 o 
  -6   6   5       13.71        2.83     11.01 o 
  -5   6   5       57.74       50.67     13.53 o 
  -4   6   5      155.74      145.41     17.31 o 
  -3   6   5        0.09       -3.46     10.07 o 
  -2   6   5       22.18        7.24     10.70 o 
  -1   6   5      205.21      184.76     18.57 o 
   0   6   5       36.41       33.36     12.90 o 
   1   6   5        0.16       -1.26     11.33 o 
   2   6   5       78.70      103.86     16.99 o 
   3   6   5        0.24       -9.44     10.70 o 
   4   6   5        0.10       11.01     12.90 o 
 -20   0   6        0.07       -7.11      7.63 o 
 -18   0   6       21.32       29.74     11.00 o 
 -16   0   6      169.13      209.91     17.29 o 
 -14   0   6      354.72      394.39     21.20 o 
 -12   0   6      722.81      727.94     28.30 o 
 -10   0   6     1013.53     1045.36     35.05 o 
  -8   0   6     1585.62     1606.31     39.75 o 
  -6   0   6      864.50      921.24     20.65 o 
  -4   0   6       49.23       40.02      4.09 o 
  -2   0   6     1909.72     1642.83     37.08 o 
   0   0   6     1258.95     1237.58     24.81 o 
   2   0   6     2634.23     2511.42     44.72 o 
   4   0   6       32.03       31.63      3.41 o 
   6   0   6     1362.73     1441.53     31.79 o 
   8   0   6      274.44      333.27     22.67 o 
  10   0   6      658.68      625.74     22.25 o 
  12   0   6       38.99       62.63     17.62 o 
  14   0   6       47.88       52.24     18.57 o 
  16   0   6       74.55       84.97     22.97 o 
  18   0   6        2.11       -1.89     17.31 o 
 -20   1   6        1.83        5.61      9.72 o 
 -19   1   6        9.83        3.49      7.46 o 
 -18   1   6       19.97       38.36      6.98 o 
 -17   1   6      164.28      159.67      9.73 o 
 -16   1   6      100.66      100.61      8.30 o 
 -15   1   6      393.25      386.14     13.13 o 
 -14   1   6       97.82       95.82      7.22 o 
 -13   1   6      692.84      673.91     17.27 o 
 -12   1   6       71.42       76.77      6.50 o 
 -11   1   6        0.67        0.99      3.85 o 
 -10   1   6      367.56      401.21     12.63 o 
  -9   1   6       69.62       56.80      4.15 o 
  -8   1   6      954.53      969.09     15.79 o 
  -7   1   6      950.70      969.23     15.46 o 
  -6   1   6        2.03        1.40      2.26 o 
  -5   1   6     2328.35     2349.73     30.41 o 
  -4   1   6       28.37       22.72      2.35 o 
  -3   1   6     2153.11     2079.15     26.88 o 
  -2   1   6     4637.81     4658.97     57.60 o 
  -1   1   6     3631.07     3602.96     45.07 o 
   0   1   6      831.12      745.27     11.34 o 
   1   1   6      851.99      836.56     12.27 o 
   2   1   6      749.56      766.20     12.21 o 
   3   1   6     1103.73     1136.50     17.21 o 
   4   1   6       94.43       81.30      4.20 o 
   5   1   6      118.25      131.32      5.92 o 
   6   1   6        0.26       -3.64      3.64 o 
   7   1   6       73.21       91.51      8.07 o 
   8   1   6      265.30      281.17     14.84 o 
   9   1   6      154.13      157.04     14.22 o 
  10   1   6      107.76      113.77     13.23 o 
  11   1   6       50.17       56.91     11.46 o 
  12   1   6      117.91      100.92     13.91 o 
  13   1   6        0.23       12.21     11.00 o 
  14   1   6        2.71       -0.13     10.17 o 
  15   1   6        8.99       23.53     12.31 o 
  16   1   6        0.95       13.96     11.46 o 
  17   1   6        0.55      -11.99     11.99 o 
 -19   2   6        4.93        9.11      9.44 o 
 -18   2   6       15.02       13.96      8.12 o 
 -17   2   6       51.58       52.62     11.58 o 
 -16   2   6       93.42      111.10     11.58 o 
 -15   2   6       10.10       20.78     10.77 o 
 -14   2   6       34.09       23.50      6.86 o 
 -13   2   6      106.32      107.88      8.82 o 
 -12   2   6      202.01      202.64      9.70 o 
 -11   2   6      252.37      263.13      9.42 o 
 -10   2   6      113.14      131.89      6.97 o 
  -9   2   6      772.13      774.73     16.20 o 
  -8   2   6      147.80      143.96      6.18 o 
  -7   2   6      118.29      124.76      5.39 o 
  -6   2   6      117.98      116.67      5.03 o 
  -5   2   6       38.19       52.64      3.49 o 
  -4   2   6      591.59      586.56     10.90 o 
  -3   2   6      317.79      288.96      7.40 o 
  -2   2   6      772.59      796.07     13.64 o 
  -1   2   6      768.91      730.42     12.97 o 
   0   2   6      269.36      298.64      9.66 o 
   1   2   6     2309.28     2347.09     43.84 o 
   2   2   6     1467.43     1499.23     23.41 o 
   3   2   6      281.64      321.13      8.10 o 
   4   2   6      256.39      236.17      7.03 o 
   5   2   6      151.99      143.25      5.73 o 
   6   2   6       61.03       64.80      4.65 o 
   7   2   6      626.03      626.04     14.11 o 
   8   2   6       12.41        5.59      5.41 o 
   9   2   6       50.34       47.39      7.20 o 
  10   2   6       53.12       54.23      8.27 o 
  11   2   6       45.61       27.02     10.01 o 
  12   2   6      265.69      249.57     18.80 o 
  13   2   6       42.23       48.39     12.66 o 
  14   2   6       11.02       15.47     11.47 o 
  15   2   6        0.57       -6.60     13.37 o 
  16   2   6       29.97       50.25     14.25 o 
  17   2   6        3.85      -10.01     10.01 o 
 -18   3   6        0.30        0.69     10.96 o 
 -17   3   6       26.61       33.30      9.89 o 
 -16   3   6        0.00       -4.02      9.85 o 
 -15   3   6      333.50      342.98     21.18 o 
 -14   3   6      123.28      117.28     11.50 o 
 -13   3   6      246.54      226.25     16.45 o 
 -12   3   6      130.56      154.75      9.99 o 
 -11   3   6      276.01      244.00     14.14 o 
 -10   3   6       76.30       77.54      5.75 o 
  -9   3   6      332.34      310.07      9.63 o 
  -8   3   6      273.31      261.99      8.50 o 
  -7   3   6        0.45       -3.09      3.09 o 
  -6   3   6        0.00       -1.64      2.38 o 
  -5   3   6      456.83      434.34      9.63 o 
  -4   3   6       73.85       76.91      3.35 o 
  -3   3   6      521.83      480.80     14.21 o 
  -2   3   6       42.20       47.67      4.23 o 
  -1   3   6      173.05      171.19      7.43 o 
   0   3   6       64.41       76.87      5.74 o 
   1   3   6      258.20      234.85      7.87 o 
   2   3   6       25.80       25.00      3.38 o 
   3   3   6        0.22       -2.99      2.99 o 
   4   3   6      270.38      270.41      8.51 o 
   5   3   6       89.00       94.21      5.80 o 
   6   3   6      153.03      155.14      8.97 o 
   7   3   6      334.53      319.01     17.59 o 
   8   3   6      110.94      111.54      6.84 o 
   9   3   6      132.62      144.68     10.54 o 
  10   3   6       79.14       83.51     11.77 o 
  11   3   6        0.11       -3.51      8.56 o 
  12   3   6       91.48       86.55     13.97 o 
  13   3   6        2.68        7.64      9.95 o 
  14   3   6       18.66       22.37     11.16 o 
  15   3   6        0.51       12.15     11.80 o 
 -15   4   6      147.97      105.79     14.87 o 
 -14   4   6       32.14       11.10     10.53 o 
 -13   4   6        4.66        2.27     10.86 o 
 -12   4   6       15.55       25.73      9.68 o 
 -11   4   6        0.00       -6.07      8.17 o 
 -10   4   6       72.40       61.14     18.25 o 
  -9   4   6        4.71        5.22      8.22 o 
  -8   4   6       52.84       46.08     12.59 o 
  -7   4   6      418.45      410.83     20.07 o 
  -6   4   6        0.13       -4.70      4.70 o 
  -5   4   6        2.97        1.27      4.15 o 
  -4   4   6       34.91       40.82      4.95 o 
  -3   4   6        3.50        2.81      7.08 o 
  -2   4   6      477.46      452.12     20.79 o 
  -1   4   6        0.00       -6.43      7.33 o 
   0   4   6       96.45       93.59     20.93 o 
   1   4   6      133.45      118.77      9.28 o 
   2   4   6      561.71      541.03     15.11 o 
   3   4   6     1287.18     1291.07     25.36 o 
   4   4   6      210.29      205.39      7.23 o 
   5   4   6       18.26       13.03      4.36 o 
   6   4   6       10.98       11.92      6.67 o 
   7   4   6       45.34       45.48      6.12 o 
   8   4   6        0.05       -1.06      5.59 o 
   9   4   6       77.19       74.74      8.92 o 
  10   4   6      170.09      178.71     12.16 o 
  11   4   6      218.39      202.86     17.03 o 
  12   4   6       31.13       23.65     11.24 o 
  13   4   6       38.60       38.82     12.68 o 
 -12   5   6       19.88       30.38     11.22 o 
 -11   5   6       12.00       14.94     13.37 o 
 -10   5   6        4.60       -8.22      8.22 o 
  -9   5   6       25.27       11.85     11.17 o 
  -8   5   6        0.64       -9.43     16.21 o 
  -7   5   6      109.40       88.84     17.94 o 
  -6   5   6       90.25       69.08     10.65 o 
  -5   5   6       22.73       29.94      9.30 o 
  -4   5   6       36.75       24.48      8.85 o 
  -3   5   6       23.38       28.69     15.89 o 
  -2   5   6        0.32       -5.93      7.96 o 
  -1   5   6      939.69      961.26     35.85 o 
   0   5   6      171.17      211.03     21.25 o 
   1   5   6       19.55       26.28      8.69 o 
   2   5   6      121.88      130.46     12.90 o 
   3   5   6        2.44       -7.21      7.21 o 
   4   5   6      291.50      320.95     15.77 o 
   5   5   6       56.99       54.41     20.30 o 
   6   5   6       42.13       29.78      8.24 o 
   7   5   6        7.88        3.55      5.41 o 
   8   5   6       84.09       86.46      8.61 o 
   9   5   6       58.44       63.36      8.57 o 
  10   5   6        0.69       -8.62      8.62 o 
  -6   6   6        4.76        3.78     11.33 o 
  -5   6   6       28.14       30.53     12.59 o 
  -4   6   6       93.36       76.79     15.42 o 
  -3   6   6      554.62      521.74     32.12 o 
  -2   6   6      127.28      178.77     19.20 o 
  -1   6   6       87.73      111.73     16.37 o 
   0   6   6       58.30       61.05     14.48 o 
   1   6   6       16.02       30.84     13.53 o 
   2   6   6        0.36       -5.04     11.96 o 
   3   6   6        0.78        4.41     11.96 o 
 -19   0   7       35.54       46.44      9.91 o 
 -17   0   7        1.54       -1.42      9.44 o 
 -15   0   7      168.13      162.36     14.90 o 
 -13   0   7     1068.65     1102.82     39.13 o 
 -11   0   7       35.14       33.58     12.12 o 
  -9   0   7      872.92      862.14     24.70 o 
  -7   0   7       54.02       49.07      5.54 o 
  -5   0   7      954.41      922.92     36.34 o 
  -3   0   7      336.91      270.81      8.90 o 
  -1   0   7      982.68     1037.27     26.91 o 
   1   0   7      123.63      108.20      5.23 o 
   3   0   7     2404.77     2432.84     48.60 o 
   5   0   7      140.01      172.45      9.82 o 
   7   0   7     1359.86     1239.10     58.99 o 
   9   0   7      172.30      154.87     20.78 o 
  11   0   7      293.99      265.39     27.07 o 
  13   0   7       16.45       16.36     16.36 o 
  15   0   7       24.95       -5.66     16.36 o 
  17   0   7      117.85      162.72     30.21 o 
 -20   1   7        1.20        6.28      8.09 o 
 -19   1   7        7.43        4.37      6.50 o 
 -18   1   7        1.80       -4.82      5.40 o 
 -17   1   7       50.38       53.59      7.37 o 
 -16   1   7        4.54        0.82      5.14 o 
 -15   1   7       47.60       54.40      6.67 o 
 -14   1   7      154.58      146.29     11.61 o 
 -13   1   7       35.87       34.32      5.78 o 
 -12   1   7       14.82       23.02      5.30 o 
 -11   1   7      159.09      171.77      7.69 o 
 -10   1   7      134.08      152.19      6.64 o 
  -9   1   7       35.44       36.24      3.87 o 
  -8   1   7        0.51       -0.39      2.82 o 
  -7   1   7       10.43       12.74      2.84 o 
  -6   1   7      628.62      603.76     10.78 o 
  -5   1   7      362.10      403.33      7.58 o 
  -4   1   7     1166.56     1210.56     16.93 o 
  -3   1   7      215.26      226.70      5.34 o 
  -2   1   7      173.74      180.78      4.81 o 
  -1   1   7        5.00        4.48      2.27 o 
   0   1   7     1047.63     1017.07     14.97 o 
   1   1   7        6.12        4.50      2.49 o 
   2   1   7     2521.45     2477.89     31.28 o 
   3   1   7        0.30       -2.12      2.85 o 
   4   1   7      204.40      227.52      7.42 o 
   5   1   7      184.75      207.86      6.75 o 
   6   1   7       34.26       47.80      5.14 o 
   7   1   7        3.10       -2.96      4.57 o 
   8   1   7      743.03      721.19     23.11 o 
   9   1   7       71.47       72.35     12.59 o 
  10   1   7      430.50      413.73     22.59 o 
  11   1   7        2.20       -1.71      9.05 o 
  12   1   7      314.45      320.32     34.00 o 
  13   1   7       15.05        2.83     10.11 o 
  14   1   7        0.63        2.47     10.65 o 
  15   1   7       11.59       14.12     11.72 o 
  16   1   7        2.18        6.86     12.00 o 
  17   1   7        0.06       -3.83     11.46 o 
 -19   2   7      167.36      192.37     16.26 o 
 -18   2   7       63.89       54.64     13.00 o 
 -17   2   7      136.96      128.91     11.77 o 
 -16   2   7        2.49       -6.72      6.72 o 
 -15   2   7       30.11       35.17      7.69 o 
 -14   2   7      338.24      321.51     15.45 o 
 -13   2   7        1.70        3.09      5.70 o 
 -12   2   7      130.13      122.31      8.56 o 
 -11   2   7        0.21       -3.63      3.63 o 
 -10   2   7        0.27        3.38      3.57 o 
  -9   2   7      797.13      799.26     15.13 o 
  -8   2   7       23.44       19.32      3.32 o 
  -7   2   7      186.42      172.83      6.61 o 
  -6   2   7       31.06       38.40      4.77 o 
  -5   2   7       94.00       82.11      4.11 o 
  -4   2   7       18.84       17.55      2.82 o 
  -3   2   7     2142.93     2149.91     32.37 o 
  -2   2   7       47.07       52.13      3.36 o 
  -1   2   7     2342.60     2332.70     35.13 o 
   0   2   7     2416.90     2468.81     34.76 o 
   1   2   7      212.77      209.86      6.87 o 
   2   2   7      282.39      321.32      6.59 o 
   3   2   7      481.53      550.36     12.39 o 
   4   2   7       81.95       87.19      5.27 o 
   5   2   7      386.01      385.05      9.62 o 
   6   2   7       29.71       39.03      3.94 o 
   7   2   7       22.49       15.43      5.37 o 
   8   2   7       21.21       20.97      6.44 o 
   9   2   7       17.25       19.49      7.13 o 
  10   2   7       19.24        3.79      6.94 o 
  11   2   7        2.13       -1.85      6.92 o 
  12   2   7        0.40       -0.83      7.25 o 
  13   2   7       15.23        5.41     12.18 o 
  14   2   7       23.34       29.49     16.52 o 
  15   2   7        1.42       -5.29     11.07 o 
  16   2   7        6.94       22.17     13.15 o 
 -18   3   7       73.50       70.11     14.96 o 
 -17   3   7       36.10       52.75     10.94 o 
 -16   3   7      164.53      167.60     15.84 o 
 -15   3   7       15.18       19.16      8.51 o 
 -14   3   7       15.28        4.41      6.44 o 
 -13   3   7       15.16       14.86      8.40 o 
 -12   3   7       57.34       57.38     12.88 o 
 -11   3   7      333.64      294.61     12.88 o 
 -10   3   7       20.16       28.81      4.88 o 
  -9   3   7       41.49       45.31      4.93 o 
  -8   3   7       47.72       48.06      4.66 o 
  -7   3   7        0.61        2.23      3.32 o 
  -6   3   7      219.09      219.53      8.03 o 
  -5   3   7      112.29      120.23      4.93 o 
  -4   3   7      236.99      253.27      6.80 o 
  -3   3   7      100.85       93.65     10.06 o 
  -2   3   7     1038.26     1065.21     26.78 o 
  -1   3   7      640.01      653.70     27.78 o 
   0   3   7       20.74       18.89      3.34 o 
   1   3   7      294.30      290.24     11.37 o 
   2   3   7       93.87      113.55      9.25 o 
   3   3   7       85.85       79.70      5.93 o 
   4   3   7      191.79      179.50      8.56 o 
   5   3   7       96.62       88.38      4.86 o 
   6   3   7        9.05       11.03      4.26 o 
   7   3   7      447.05      445.31     14.76 o 
   8   3   7      814.54      787.48     25.14 o 
   9   3   7       15.35       13.88      7.28 o 
  10   3   7       62.47       49.61      9.14 o 
  11   3   7      257.07      230.08     18.73 o 
  12   3   7       21.78       22.67     10.79 o 
  13   3   7        6.82       -4.22     13.69 o 
  14   3   7       14.44       -6.13     10.80 o 
  15   3   7       48.21       72.96     16.02 o 
 -15   4   7        0.42       13.38     16.06 o 
 -14   4   7        0.07       -0.44      7.88 o 
 -13   4   7        0.21        5.38     10.68 o 
 -12   4   7      106.50       94.94     11.21 o 
 -11   4   7      117.66      122.39     11.66 o 
 -10   4   7      232.28      183.14     15.19 o 
  -9   4   7      212.88      174.25     14.39 o 
  -8   4   7       47.87       42.08      9.45 o 
  -7   4   7       39.77       52.82     12.27 o 
  -6   4   7        7.14        7.14      5.10 o 
  -5   4   7      108.90      115.53     10.46 o 
  -4   4   7       33.49       27.24      4.88 o 
  -3   4   7        0.30       -6.43      6.99 o 
  -2   4   7        1.69       -7.32      7.32 o 
  -1   4   7      165.12      174.86     14.27 o 
   0   4   7       54.26       59.92     10.83 o 
   1   4   7       56.75       44.10      7.69 o 
   2   4   7       18.68       21.79      7.12 o 
   3   4   7       51.79       45.98      4.27 o 
   4   4   7      235.18      252.73     13.98 o 
   5   4   7      283.68      295.51     11.83 o 
   6   4   7       31.46       32.76      8.41 o 
   7   4   7       14.10       13.97     11.45 o 
   8   4   7       83.68       72.41      9.22 o 
   9   4   7      218.64      241.84     18.89 o 
  10   4   7       12.24       11.72      9.46 o 
  11   4   7        8.57        0.47      9.60 o 
  12   4   7       63.09       48.50     21.56 o 
  13   4   7        0.82       -7.87     10.90 o 
 -12   5   7        1.30        5.99     10.30 o 
 -11   5   7       31.19       42.54     11.69 o 
 -10   5   7       19.34       26.88     10.45 o 
  -9   5   7        6.58       -8.50      8.50 o 
  -8   5   7       28.32       41.46     10.70 o 
  -7   5   7       13.22       10.84      8.77 o 
  -6   5   7       22.86       10.46      9.44 o 
  -5   5   7       10.45       -1.66      8.01 o 
  -4   5   7       28.68       31.62     10.23 o 
  -3   5   7       45.64       42.71     17.62 o 
  -2   5   7       72.12       78.03     17.31 o 
  -1   5   7      712.16      715.60     44.57 o 
   0   5   7      107.82       96.22     12.81 o 
   1   5   7      246.27      304.74     26.44 o 
   2   5   7       30.76       37.08     10.43 o 
   3   5   7       12.81       11.71     21.08 o 
   4   5   7      138.48      181.02     35.88 o 
   5   5   7      241.86      265.99     24.55 o 
   6   5   7      420.54      398.89     30.85 o 
   7   5   7      173.26      204.90     23.61 o 
   8   5   7        1.08       -4.28      7.33 o 
   9   5   7       56.37       50.07     10.73 o 
  -5   6   7      151.52      161.15     19.83 o 
  -4   6   7      344.59      412.08     29.28 o 
  -3   6   7        7.88       17.62     11.96 o 
  -2   6   7       10.99       -6.29     12.27 o 
  -1   6   7      117.63      116.14     17.31 o 
   0   6   7        2.59        1.26     11.96 o 
   1   6   7       36.24       53.81     15.42 o 
   2   6   7        1.69       -4.41     12.27 o 
 -20   0   8        4.22       -2.37     11.16 o 
 -18   0   8       97.43       96.87     14.90 o 
 -16   0   8       54.31       42.17     10.73 o 
 -14   0   8       75.85       93.61     15.58 o 
 -12   0   8      194.51      183.27     13.90 o 
 -10   0   8     1989.52     1951.43     58.32 o 
  -8   0   8        2.22        2.53      4.59 o 
  -6   0   8        0.34        0.51      3.96 o 
  -4   0   8      637.28      662.43     16.24 o 
  -2   0   8      155.08      140.81     13.63 o 
   0   0   8     2254.39     2336.51     41.19 o 
   2   0   8        8.33        8.81      3.38 o 
   4   0   8     2632.59     2537.01     53.84 o 
   6   0   8       19.64       16.71      5.89 o 
   8   0   8        0.07       -5.63      7.33 o 
  10   0   8      679.43      633.76     41.26 o 
  12   0   8      429.29      385.70     33.69 o 
  14   0   8        3.89        7.24     15.42 o 
  16   0   8       59.00      -13.22     18.25 o 
 -20   1   8       19.32       13.53      8.24 o 
 -19   1   8       11.32       16.53      7.55 o 
 -18   1   8        3.90       -5.61      5.61 o 
 -17   1   8      133.48      137.56      9.35 o 
 -16   1   8       50.06       41.25      6.69 o 
 -15   1   8       28.95       33.79      6.17 o 
 -14   1   8        8.52       10.68      5.10 o 
 -13   1   8        2.74        9.58      5.05 o 
 -12   1   8      353.40      367.47     12.27 o 
 -11   1   8      179.16      180.53      7.75 o 
 -10   1   8      133.38      124.75      6.30 o 
  -9   1   8       15.59       16.82      3.60 o 
  -8   1   8      389.90      388.44      9.88 o 
  -7   1   8       15.31       19.60      3.10 o 
  -6   1   8     1189.51     1231.77     18.94 o 
  -5   1   8      369.20      357.70      8.54 o 
  -4   1   8      233.76      244.42      5.88 o 
  -3   1   8      541.40      505.77      8.79 o 
  -2   1   8      443.60      463.62     10.22 o 
  -1   1   8       22.18       30.59      2.90 o 
   0   1   8      218.05      221.76      5.96 o 
   1   1   8      774.94      798.90     15.85 o 
   2   1   8     1840.80     1890.30     27.97 o 
   3   1   8     1100.58     1115.60     21.86 o 
   4   1   8       23.56       29.49      4.11 o 
   5   1   8       13.11        3.47      3.71 o 
   6   1   8      197.45      179.12      8.09 o 
   7   1   8       63.78       75.25      6.41 o 
   8   1   8      121.25      122.81     12.87 o 
   9   1   8      421.29      394.18     17.38 o 
  10   1   8        3.75       10.88      7.36 o 
  11   1   8       43.51       64.53      9.63 o 
  12   1   8       12.18        8.03      7.75 o 
  13   1   8       10.05        5.83      8.23 o 
  14   1   8        3.01        6.09     11.83 o 
  15   1   8      117.16      121.83     13.58 o 
  16   1   8        2.67        2.19     10.09 o 
  17   1   8        6.33       23.29     19.51 o 
 -19   2   8      122.83      161.22     12.93 o 
 -18   2   8      240.87      221.17     16.58 o 
 -17   2   8        0.92        2.02      6.68 o 
 -16   2   8       18.44       20.50      7.53 o 
 -15   2   8        0.37       -5.01      6.15 o 
 -14   2   8      160.97      162.20      8.85 o 
 -13   2   8       44.93       40.89      6.01 o 
 -12   2   8      105.20      105.61      6.54 o 
 -11   2   8       37.10       37.06      4.66 o 
 -10   2   8       12.64       14.40      3.89 o 
  -9   2   8        6.71        9.25      3.52 o 
  -8   2   8        0.04       -0.26      2.92 o 
  -7   2   8       50.71       44.83      4.30 o 
  -6   2   8      421.87      416.12      8.93 o 
  -5   2   8     1257.62     1234.13     19.77 o 
  -4   2   8       29.98       25.11      3.38 o 
  -3   2   8      226.21      250.95      7.20 o 
  -2   2   8      800.59      836.26     14.95 o 
  -1   2   8       73.72       89.36      4.54 o 
   0   2   8      625.50      679.99     11.11 o 
   1   2   8       16.03        7.62      2.59 o 
   2   2   8      266.08      270.71      7.38 o 
   3   2   8      765.82      737.57     24.67 o 
   4   2   8     3822.41     3800.58     61.73 o 
   5   2   8      646.87      642.19     13.43 o 
   6   2   8      236.55      223.82      7.19 o 
   7   2   8       33.30       36.60      5.55 o 
   8   2   8      181.08      159.49      8.38 o 
   9   2   8       22.04       21.73      6.37 o 
  10   2   8       39.19       43.95      8.42 o 
  11   2   8        2.52        1.14      7.02 o 
  12   2   8        0.61        0.58      7.80 o 
  13   2   8       16.28       19.48      8.63 o 
  14   2   8        0.44       -5.99     13.22 o 
  15   2   8       27.30       56.02     14.80 o 
  16   2   8        0.01        1.48     11.96 o 
 -18   3   8        0.05       46.89     20.14 o 
 -17   3   8       30.87       24.22      9.40 o 
 -16   3   8      144.36      133.11     13.14 o 
 -15   3   8       11.20        7.81      8.28 o 
 -14   3   8      295.07      278.95     15.13 o 
 -13   3   8      390.25      347.14     15.85 o 
 -12   3   8       24.46       20.64      6.88 o 
 -11   3   8       65.05       49.31      8.92 o 
 -10   3   8        7.38       11.79      4.73 o 
  -9   3   8       23.84       29.22      4.55 o 
  -8   3   8       86.18       91.77      5.63 o 
  -7   3   8        4.75       -1.00      4.39 o 
  -6   3   8       13.78        7.32      3.08 o 
  -5   3   8       26.89       23.49      4.61 o 
  -4   3   8      827.94      825.31     16.08 o 
  -3   3   8      264.22      271.30      9.07 o 
  -2   3   8       99.91      114.12      4.70 o 
  -1   3   8      149.76      156.98      7.47 o 
   0   3   8       76.50       75.69      4.30 o 
   1   3   8      870.05      864.59     20.63 o 
   2   3   8      582.27      533.41     33.56 o 
   3   3   8       40.24       36.85      5.32 o 
   4   3   8      168.80      177.46      8.66 o 
   5   3   8        6.69        9.45      3.70 o 
   6   3   8       22.25       30.08      4.71 o 
   7   3   8       60.27       56.39      7.14 o 
   8   3   8        1.16       -0.32      6.55 o 
   9   3   8        0.03       -4.14      6.74 o 
  10   3   8        4.85       -0.82      7.41 o 
  11   3   8        0.02       -5.88      7.75 o 
  12   3   8       34.44       53.11     10.60 o 
  13   3   8        3.00        3.68     11.22 o 
  14   3   8       19.59        6.96      9.54 o 
 -15   4   8        3.48       -0.89      8.30 o 
 -14   4   8       12.80       24.22     10.24 o 
 -13   4   8       37.94       38.45      9.58 o 
 -12   4   8       23.00       22.32      8.62 o 
 -11   4   8        0.08        5.25      7.72 o 
 -10   4   8       54.20       49.59      9.50 o 
  -9   4   8      159.27      129.82     11.69 o 
  -8   4   8       17.09       17.81      8.77 o 
  -7   4   8        2.60        2.49      3.82 o 
  -6   4   8      808.09      799.02     24.46 o 
  -5   4   8      281.27      271.51     15.70 o 
  -4   4   8       94.64       89.63      6.70 o 
  -3   4   8      161.30      162.68      8.53 o 
  -2   4   8       46.53       44.06      5.37 o 
  -1   4   8       64.96       66.31     11.74 o 
   0   4   8      101.62      103.99     14.79 o 
   1   4   8       36.10       51.74     10.56 o 
   2   4   8      551.55      554.04     34.99 o 
   3   4   8      211.50      199.17      7.78 o 
   4   4   8       18.51       10.36      5.05 o 
   5   4   8       72.97       82.82      7.51 o 
   6   4   8       63.52       82.32      7.80 o 
   7   4   8       38.98       45.32      8.01 o 
   8   4   8        0.07       -3.36      6.72 o 
   9   4   8       59.52       55.12     11.42 o 
  10   4   8        7.08       -5.24     14.79 o 
  11   4   8        2.78       12.16     12.59 o 
  12   4   8       23.49       21.56     11.87 o 
 -12   5   8       66.26       80.87     13.89 o 
 -11   5   8        3.22       -5.42      9.90 o 
 -10   5   8        0.09       -8.90      9.22 o 
  -9   5   8        1.20       -1.14      9.07 o 
  -8   5   8       26.78        5.54      9.09 o 
  -7   5   8       44.64       23.51     20.77 o 
  -6   5   8       24.93       15.59     18.72 o 
  -5   5   8      124.09      116.29     23.61 o 
  -4   5   8       11.50        3.43     21.87 o 
  -3   5   8       31.02       53.60     25.33 o 
  -2   5   8       91.91       86.87     12.98 o 
  -1   5   8       87.02      108.48     14.03 o 
   0   5   8        0.51        8.24      9.71 o 
   1   5   8        1.53        3.56      9.59 o 
   2   5   8        0.01        8.89      9.68 o 
   3   5   8      119.21      141.85     15.04 o 
   4   5   8      250.20      256.64     20.62 o 
   5   5   8       16.69       33.67     14.79 o 
   6   5   8      103.08      106.06     19.51 o 
   7   5   8      109.83       97.25     18.88 o 
   8   5   8       15.10       26.12     16.05 o 
   9   5   8       10.89       21.20      9.89 o 
  -4   6   8      325.07      309.44     26.44 o 
  -3   6   8       99.00      125.89     18.57 o 
  -2   6   8        6.96       14.16     12.90 o 
  -1   6   8       10.45       24.23     13.85 o 
   0   6   8       13.42       -4.41     12.59 o 
   1   6   8       12.02       21.08     13.85 o 
 -19   0   9       88.39       95.46     11.36 o 
 -17   0   9       24.71       12.72      9.66 o 
 -15   0   9       16.28       20.64      9.63 o 
 -13   0   9       98.13       87.79     11.33 o 
 -11   0   9       82.65       90.11     11.04 o 
  -9   0   9      334.09      328.51     13.79 o 
  -7   0   9      169.74      158.23      9.00 o 
  -5   0   9      845.65      840.03     19.79 o 
  -3   0   9      551.29      544.08     14.48 o 
  -1   0   9     1068.43     1208.27     25.02 o 
   1   0   9     2045.99     1960.43     43.62 o 
   3   0   9        4.88        1.42      3.98 o 
   5   0   9      158.71      147.38      9.50 o 
   7   0   9      159.81      166.89     11.59 o 
   9   0   9      156.19      129.23     13.89 o 
  11   0   9      752.90      790.68     33.23 o 
  13   0   9        0.01       -6.56     16.05 o 
  15   0   9      264.11      323.77     23.70 o 
 -20   1   9       24.56       24.32      8.89 o 
 -19   1   9        8.58        2.34      7.27 o 
 -18   1   9        1.15       -3.01      5.81 o 
 -17   1   9        8.77        7.94      5.85 o 
 -16   1   9        0.30        5.11      5.48 o 
 -15   1   9       33.36       38.15      6.19 o 
 -14   1   9      336.70      370.24     12.80 o 
 -13   1   9      186.51      187.74      9.12 o 
 -12   1   9       98.06      101.03      7.07 o 
 -11   1   9      208.46      190.81      8.43 o 
 -10   1   9      354.32      333.36     10.19 o 
  -9   1   9       32.60       37.24      4.19 o 
  -8   1   9      272.44      276.63      8.00 o 
  -7   1   9        0.26       -0.47      2.99 o 
  -6   1   9      188.16      208.15      6.15 o 
  -5   1   9        2.94       -1.06      2.58 o 
  -4   1   9        7.77       14.16      2.89 o 
  -3   1   9      378.19      379.46      8.15 o 
  -2   1   9      391.12      426.45      8.39 o 
  -1   1   9      307.20      341.33      8.04 o 
   0   1   9     3882.27     4081.31     58.63 o 
   1   1   9      459.46      466.85     10.09 o 
   2   1   9      199.26      240.23      6.91 o 
   3   1   9       37.84       28.18      4.06 o 
   4   1   9        9.88        6.13      2.71 o 
   5   1   9       96.10       89.31      5.95 o 
   6   1   9       19.90       24.62      4.91 o 
   7   1   9       28.09       34.51      6.00 o 
   8   1   9      168.07      164.92      9.37 o 
   9   1   9      180.76      160.54     10.28 o 
  10   1   9        0.69        4.22      5.93 o 
  11   1   9       34.60       33.01      7.70 o 
  12   1   9       13.90       19.59     10.31 o 
  13   1   9       67.00       48.48      8.75 o 
  14   1   9       18.02       31.98      8.66 o 
  15   1   9       13.98       15.09      8.33 o 
  16   1   9       24.54       18.11      8.85 o 
 -19   2   9       23.39       24.32      9.21 o 
 -18   2   9      140.09      137.76     12.05 o 
 -17   2   9       73.67       73.33      9.54 o 
 -16   2   9       76.65       66.47      8.98 o 
 -15   2   9       13.87       17.29      7.15 o 
 -14   2   9        8.57        6.27      5.22 o 
 -13   2   9        8.35       10.02      6.43 o 
 -12   2   9        3.73       -4.48      5.05 o 
 -11   2   9      937.28      910.87     17.63 o 
 -10   2   9      439.48      465.19     12.11 o 
  -9   2   9      108.06      104.50      5.69 o 
  -8   2   9       16.54       13.55      3.47 o 
  -7   2   9       82.20       73.36      5.08 o 
  -6   2   9       93.95       92.17      5.15 o 
  -5   2   9      522.83      524.27     11.78 o 
  -4   2   9     2162.70     2144.41     32.30 o 
  -3   2   9      328.43      307.66      7.12 o 
  -2   2   9      564.40      572.03     10.95 o 
  -1   2   9     1621.27     1626.35     23.45 o 
   0   2   9      139.01      139.34      4.85 o 
   1   2   9       67.46       70.67      4.85 o 
   2   2   9      511.07      545.02     13.21 o 
   3   2   9      419.67      431.40     13.59 o 
   4   2   9      300.42      292.22      9.81 o 
   5   2   9        2.92        0.55      5.24 o 
   6   2   9       17.02       15.81      4.94 o 
   7   2   9      309.62      305.39     11.10 o 
   8   2   9        8.28       13.88      5.38 o 
   9   2   9       22.18       36.96      7.02 o 
  10   2   9       89.50       92.67      8.96 o 
  11   2   9       12.59       11.40     10.43 o 
  12   2   9        0.78        0.04      6.46 o 
  13   2   9       24.44       31.34      9.91 o 
  14   2   9        4.30       -4.44      8.83 o 
  15   2   9       81.93       72.28     13.14 o 
 -17   3   9        0.53       -0.23      9.66 o 
 -16   3   9        1.66       13.37      8.83 o 
 -15   3   9        2.05        0.26      8.39 o 
 -14   3   9       54.34       46.80      9.62 o 
 -13   3   9      104.70      111.73     10.00 o 
 -12   3   9      150.95      132.22      9.91 o 
 -11   3   9       44.43       43.30      7.09 o 
 -10   3   9       44.70       46.50      6.88 o 
  -9   3   9       42.93       45.91      4.94 o 
  -8   3   9       55.61       53.30      4.95 o 
  -7   3   9      107.95       97.46      5.75 o 
  -6   3   9      448.43      408.41     10.49 o 
  -5   3   9       32.39       45.98      5.49 o 
  -4   3   9      428.67      422.47     13.47 o 
  -3   3   9       20.05       27.51      3.62 o 
  -2   3   9      560.98      573.57     11.79 o 
  -1   3   9      546.60      556.82     11.60 o 
   0   3   9      171.48      161.21      7.55 o 
   1   3   9        8.79       10.53      4.04 o 
   2   3   9       91.74       97.24      6.52 o 
   3   3   9      146.36      149.63      7.98 o 
   4   3   9      246.77      247.10     10.44 o 
   5   3   9      157.42      155.91      7.52 o 
   6   3   9      184.36      197.96     10.22 o 
   7   3   9      235.11      245.74     12.47 o 
   8   3   9        2.57       -2.55      6.05 o 
   9   3   9        5.26       10.88      7.32 o 
  10   3   9        0.90        3.37      7.92 o 
  11   3   9      136.88      147.02     13.08 o 
  12   3   9        3.06       -7.17      7.71 o 
  13   3   9        2.53        3.65      9.27 o 
  14   3   9      111.72      118.16     14.20 o 
 -15   4   9      203.54      205.47     15.95 o 
 -14   4   9       12.22        7.31      8.39 o 
 -13   4   9       98.75       96.51     13.62 o 
 -12   4   9        0.58        5.38     13.49 o 
 -11   4   9        5.40       -2.84      7.59 o 
 -10   4   9       46.42       29.93     10.61 o 
  -9   4   9       45.70       48.83     12.55 o 
  -8   4   9      594.54      561.65     34.92 o 
  -7   4   9      177.00      220.88     16.08 o 
  -6   4   9       19.59       11.80      8.87 o 
  -5   4   9       66.63       66.97      6.59 o 
  -4   4   9       22.87       23.57      5.24 o 
  -3   4   9        6.95        7.86      4.70 o 
  -2   4   9      116.96      113.82      7.83 o 
  -1   4   9        9.58       12.22      5.26 o 
   0   4   9      301.47      312.33     20.14 o 
   1   4   9       32.89       37.09     15.12 o 
   2   4   9       30.59       32.36      7.55 o 
   3   4   9       72.54       83.98      6.84 o 
   4   4   9        1.73        6.11      5.30 o 
   5   4   9      242.73      251.99     11.85 o 
   6   4   9       17.16        9.29      6.13 o 
   7   4   9        3.75        6.11      6.35 o 
   8   4   9       48.63       39.78     15.89 o 
   9   4   9        2.62       -1.04     14.16 o 
  10   4   9       96.29       98.95     13.78 o 
  11   4   9       12.23        5.42     10.23 o 
  12   4   9        6.23        9.93     11.64 o 
 -12   5   9        8.44        0.98     10.48 o 
 -11   5   9       72.61       62.11     14.79 o 
 -10   5   9       15.23        9.28     10.01 o 
  -9   5   9        2.43      -11.01     11.01 o 
  -8   5   9       85.89       81.36     20.46 o 
  -7   5   9        0.16        4.90      9.22 o 
  -6   5   9        0.64       -6.79      8.47 o 
  -5   5   9       30.22       25.12     17.15 o 
  -4   5   9       14.90        4.55      9.66 o 
  -3   5   9      101.93       92.20     18.88 o 
  -2   5   9       17.88       14.15     10.29 o 
  -1   5   9      101.36      134.46     15.74 o 
   0   5   9        4.76       -2.32     10.23 o 
   1   5   9       64.08       70.45     13.22 o 
   2   5   9        0.58       11.97     10.01 o 
   3   5   9      145.25      155.76     16.48 o 
   4   5   9      316.10      312.93     40.92 o 
   5   5   9      124.70      148.22     16.10 o 
   6   5   9       57.24       40.60     16.99 o 
   7   5   9       17.75       -5.66     12.90 o 
   8   5   9       19.67       47.83     17.31 o 
 -20   0  10        1.40        2.45      8.74 o 
 -18   0  10       62.14       94.08     19.36 o 
 -16   0  10       27.13       37.58     12.27 o 
 -14   0  10       62.30       67.86     20.14 o 
 -12   0  10       69.06       60.34     15.42 o 
 -10   0  10       25.30       28.00     13.22 o 
  -8   0  10      111.89      126.27      8.91 o 
  -6   0  10      411.64      390.82     18.14 o 
  -4   0  10     6280.90     6779.72    126.18 o 
  -2   0  10     2061.34     2305.59     43.84 o 
   0   0  10      895.28      878.33     22.69 o 
   2   0  10      901.16      989.33     21.28 o 
   4   0  10      518.59      514.16     15.19 o 
   6   0  10      105.30      101.70     10.13 o 
   8   0  10      374.20      339.65     17.37 o 
  10   0  10      482.86      484.16     25.28 o 
  12   0  10        0.59       -1.82     10.04 o 
  14   0  10       42.64       29.32     23.13 o 
  16   0  10      241.69      216.26     22.09 o 
 -20   1  10      116.18      108.58     11.66 o 
 -19   1  10      158.63      160.48     12.66 o 
 -18   1  10        1.29        3.14      6.02 o 
 -17   1  10       35.09       37.01      8.70 o 
 -16   1  10       41.59       40.21      6.71 o 
 -15   1  10       13.91       11.71      5.37 o 
 -14   1  10       94.54       93.84      7.46 o 
 -13   1  10      140.78      138.59      8.17 o 
 -12   1  10        0.87       -4.35      4.61 o 
 -11   1  10      433.52      405.44     12.66 o 
 -10   1  10       20.72       21.38      4.60 o 
  -9   1  10      186.55      198.06      9.53 o 
  -8   1  10      245.32      254.98      7.82 o 
  -7   1  10        2.51       -2.94      2.94 o 
  -6   1  10      347.75      337.81      8.64 o 
  -5   1  10      931.64      967.88     15.93 o 
  -4   1  10       11.59        6.16      2.80 o 
  -3   1  10       80.31      101.51      4.50 o 
  -2   1  10      415.61      488.41     10.04 o 
  -1   1  10     2889.66     3124.08     43.49 o 
   0   1  10       47.25       55.25      4.17 o 
   1   1  10      779.17      810.59     14.88 o 
   2   1  10        0.69       -1.50      3.29 o 
   3   1  10      747.56      757.10     14.09 o 
   4   1  10       74.25       60.63      5.16 o 
   5   1  10        1.97       -1.80      4.25 o 
   6   1  10       23.23       23.63      5.00 o 
   7   1  10        2.92        3.73      5.43 o 
   8   1  10      112.12      126.97      8.69 o 
   9   1  10       15.47       17.17      6.59 o 
  10   1  10        4.97       -0.94      6.35 o 
  11   1  10      287.99      267.83     13.70 o 
  12   1  10        0.10        1.17      6.76 o 
  13   1  10       64.98       63.33      9.46 o 
  14   1  10      174.46      184.60     15.58 o 
  15   1  10        1.69        1.04      8.16 o 
  16   1  10       22.27        3.78     10.53 o 
 -19   2  10        0.90       -1.14      7.53 o 
 -18   2  10      112.69      124.55     11.52 o 
 -17   2  10       62.40       83.15      9.82 o 
 -16   2  10        3.13        5.99      6.80 o 
 -15   2  10       43.74       27.80      7.61 o 
 -14   2  10      115.99      127.17      8.38 o 
 -13   2  10       22.64       29.29      5.77 o 
 -12   2  10      305.08      303.87     10.91 o 
 -11   2  10      467.91      450.50     13.35 o 
 -10   2  10       64.58       67.23      5.07 o 
  -9   2  10       31.03       29.10      4.07 o 
  -8   2  10       79.75       89.47      4.96 o 
  -7   2  10        4.25        2.84      2.89 o 
  -6   2  10      179.19      180.94      8.37 o 
  -5   2  10       99.66      101.00      4.52 o 
  -4   2  10      991.69      988.02     17.00 o 
  -3   2  10     1184.34     1157.13     19.20 o 
  -2   2  10        0.07       -0.49      2.55 o 
  -1   2  10      172.53      187.40      5.43 o 
   0   2  10      110.79       96.46      7.37 o 
   1   2  10        2.00        0.53      2.01 o 
   2   2  10       58.29       62.94      4.52 o 
   3   2  10       73.63       75.94      5.22 o 
   4   2  10       28.87       41.20      4.98 o 
   5   2  10      135.31      146.37      8.42 o 
   6   2  10       94.91      105.02      7.35 o 
   7   2  10        0.05        6.40      5.26 o 
   8   2  10        6.26        8.80      5.49 o 
   9   2  10      130.25      124.27      8.96 o 
  10   2  10      133.16      133.07     10.07 o 
  11   2  10        6.29        7.56      7.09 o 
  12   2  10       25.54       35.50     10.46 o 
  13   2  10       82.32       74.18     12.08 o 
  14   2  10       92.00      107.20     16.88 o 
  15   2  10       34.31       28.26     11.42 o 
 -17   3  10       33.23       40.02     11.05 o 
 -16   3  10       83.25       61.67     11.23 o 
 -15   3  10       55.37       62.21     10.73 o 
 -14   3  10      157.22      139.00     13.15 o 
 -13   3  10        4.48        8.83      6.69 o 
 -12   3  10       64.48       61.07      8.06 o 
 -11   3  10        4.09        0.42      5.88 o 
 -10   3  10        0.36        2.00      5.67 o 
  -9   3  10       30.39       31.75      4.72 o 
  -8   3  10       50.44       54.06      5.02 o 
  -7   3  10      177.74      183.94      7.28 o 
  -6   3  10       70.18       73.83      5.13 o 
  -5   3  10      348.85      344.37     16.87 o 
  -4   3  10       51.31       58.25      6.71 o 
  -3   3  10      339.16      321.10     10.76 o 
  -2   3  10       15.18       17.46      3.83 o 
  -1   3  10      343.32      349.08     11.31 o 
   0   3  10      297.64      294.68      9.65 o 
   1   3  10       78.78       84.81      5.76 o 
   2   3  10       53.73       49.37      5.83 o 
   3   3  10      134.94      145.40      8.30 o 
   4   3  10       67.92       79.85      8.08 o 
   5   3  10        4.38        1.01      5.13 o 
   6   3  10        7.51       -0.96      5.81 o 
   7   3  10      130.65      129.49      9.96 o 
   8   3  10       26.35       30.18      7.60 o 
   9   3  10       53.33       42.53      9.49 o 
  10   3  10        5.60        0.91      7.99 o 
  11   3  10       43.72       38.01     10.15 o 
  12   3  10       40.27       51.00     11.24 o 
  13   3  10        0.22        8.66      9.72 o 
 -15   4  10        7.70        9.40      9.21 o 
 -14   4  10        2.77       13.49     10.67 o 
 -13   4  10        0.31       -5.17      7.87 o 
 -12   4  10        0.38       -7.37      7.37 o 
 -11   4  10        0.18       -6.59      7.33 o 
 -10   4  10       54.33       53.94     10.20 o 
  -9   4  10        0.58       -6.16      7.17 o 
  -8   4  10       27.95       26.54      8.56 o 
  -7   4  10       29.73       40.10      8.71 o 
  -6   4  10       14.66       12.69      8.91 o 
  -5   4  10        5.48       -1.58     12.43 o 
  -4   4  10        0.34       -3.37      4.75 o 
  -3   4  10       20.84       25.97      8.86 o 
  -2   4  10      112.23      116.89      8.47 o 
  -1   4  10      212.27      208.14     11.53 o 
   0   4  10      131.77      125.69     23.13 o 
   1   4  10      416.38      414.70     22.26 o 
   2   4  10     1053.44     1071.15     26.87 o 
   3   4  10       67.33       63.81      8.68 o 
   4   4  10       23.96       24.55      6.33 o 
   5   4  10        6.24       -0.29      7.90 o 
   6   4  10       19.34       18.68      6.50 o 
   7   4  10       22.07       14.20      7.10 o 
   8   4  10       17.19       23.98      9.89 o 
   9   4  10       29.64       48.45     11.64 o 
  10   4  10       11.07       10.53     10.26 o 
  11   4  10       92.82      120.39     15.80 o 
 -11   5  10      423.25      438.81     25.85 o 
 -10   5  10       18.10       -6.02      9.90 o 
  -9   5  10       18.99       21.37     10.36 o 
  -8   5  10       51.90       71.05     23.13 o 
  -7   5  10       10.96       -9.15      9.15 o 
  -6   5  10       15.41       15.12     21.87 o 
  -5   5  10      324.94      303.16     32.74 o 
  -4   5  10       13.42       17.35     10.96 o 
  -3   5  10       26.92       31.25     18.88 o 
  -2   5  10        1.76        7.13     13.22 o 
  -1   5  10        5.80       22.76     11.64 o 
   0   5  10       60.27       68.21     13.68 o 
   1   5  10       11.07        0.48     10.77 o 
   2   5  10      676.61      719.42     33.71 o 
   3   5  10      314.66      322.75     22.76 o 
   4   5  10       36.89       49.82     12.92 o 
   5   5  10       79.84       67.02     14.28 o 
   6   5  10        0.22       13.85     15.42 o 
   7   5  10       43.15       65.77     18.88 o 
 -19   0  11       32.64       47.01     10.10 o 
 -17   0  11       39.09       27.65     11.33 o 
 -15   0  11       30.22       30.20     10.30 o 
 -13   0  11       13.88       15.36     11.49 o 
 -11   0  11      735.62      709.00     28.35 o 
  -9   0  11       34.23       41.29     15.26 o 
  -7   0  11      757.68      684.85     21.35 o 
  -5   0  11     3586.08     3841.97     77.41 o 
  -3   0  11       83.21       88.92      5.65 o 
  -1   0  11      933.43      965.36     20.39 o 
   1   0  11      265.78      296.64     17.62 o 
   3   0  11      218.19      235.02      9.55 o 
   5   0  11       33.03       23.70      9.74 o 
   7   0  11       39.23       35.61      9.78 o 
   9   0  11       47.55       34.56     11.49 o 
  11   0  11      170.24      181.65     17.23 o 
  13   0  11      401.95      388.98     25.08 o 
  15   0  11        1.72      -10.16     11.29 o 
 -19   1  11       26.76       13.11      8.33 o 
 -18   1  11       54.37       53.68      7.82 o 
 -17   1  11        7.69        8.69      6.13 o 
 -16   1  11       42.44       28.18      6.55 o 
 -15   1  11       54.88       62.66      8.72 o 
 -14   1  11       31.29       21.54      5.63 o 
 -13   1  11      175.17      163.60     14.28 o 
 -12   1  11      115.04      115.14      7.74 o 
 -11   1  11       67.65       68.24      8.52 o 
 -10   1  11       13.31        7.67      4.23 o 
  -9   1  11       62.27       50.88      5.12 o 
  -8   1  11       56.14       68.75      4.81 o 
  -7   1  11     1832.21     1926.22     30.45 o 
  -6   1  11      415.96      455.83     10.33 o 
  -5   1  11      156.71      163.14      5.99 o 
  -4   1  11      150.05      133.98      5.20 o 
  -3   1  11      358.59      374.26      8.64 o 
  -2   1  11        2.34        3.98      3.18 o 
  -1   1  11     1464.45     1600.11     24.70 o 
   0   1  11      724.65      738.27     14.75 o 
   1   1  11       43.61       41.87      4.51 o 
   2   1  11      199.06      198.66      6.91 o 
   3   1  11      167.56      161.14      5.88 o 
   4   1  11      150.40      136.41      5.74 o 
   5   1  11      134.00      127.29      8.46 o 
   6   1  11       33.09       32.91      5.77 o 
   7   1  11      405.98      384.77     12.84 o 
   8   1  11      456.73      479.94     15.60 o 
   9   1  11        0.30        3.62      5.84 o 
  10   1  11       41.32       51.85      8.08 o 
  11   1  11      188.20      189.75     20.00 o 
  12   1  11      162.36      131.54     11.10 o 
  13   1  11      237.56      254.74     19.13 o 
  14   1  11        1.06       -7.22      7.22 o 
  15   1  11       12.48       18.18     10.85 o 
 -19   2  11        7.45       -1.73      9.63 o 
 -18   2  11       25.50       12.33      8.53 o 
 -17   2  11      123.44      139.61     11.69 o 
 -16   2  11       26.53       31.42      8.27 o 
 -15   2  11        2.02        9.46      6.83 o 
 -14   2  11       17.40       13.27      6.93 o 
 -13   2  11       54.13       61.95      6.68 o 
 -12   2  11       53.22       59.20      7.14 o 
 -11   2  11      175.64      197.69      9.03 o 
 -10   2  11       23.73       22.71      4.25 o 
  -9   2  11      196.13      189.82      7.16 o 
  -8   2  11      169.96      179.09      6.66 o 
  -7   2  11      671.04      711.51     14.02 o 
  -6   2  11      191.70      203.42      7.92 o 
  -5   2  11      560.91      580.54     13.54 o 
  -4   2  11      214.93      191.95     10.84 o 
  -3   2  11       34.17       46.21      3.71 o 
  -2   2  11      352.01      324.60     13.41 o 
  -1   2  11        0.01       -2.77      2.77 o 
   0   2  11      515.37      569.40     14.18 o 
   1   2  11      225.91      215.90      9.96 o 
   2   2  11       72.21       71.08      5.06 o 
   3   2  11      457.11      492.71     12.35 o 
   4   2  11       36.78       39.43      5.10 o 
   5   2  11       82.25       84.05      6.88 o 
   6   2  11       57.03       59.21      6.66 o 
   7   2  11        0.34       -4.85      4.85 o 
   8   2  11        1.17        8.04      5.41 o 
   9   2  11      100.72       77.62      7.85 o 
  10   2  11       95.78       77.59      8.96 o 
  11   2  11        6.11       -0.79      8.34 o 
  12   2  11        0.01        2.28      8.52 o 
  13   2  11       11.30        2.45     10.29 o 
  14   2  11        6.31       -9.69      9.69 o 
 -17   3  11        0.12       21.00      9.77 o 
 -16   3  11        0.74       -8.44      8.44 o 
 -15   3  11        0.00        6.12      9.76 o 
 -14   3  11       35.70       22.98      9.45 o 
 -13   3  11       12.94       15.69     11.06 o 
 -12   3  11       38.38       32.43      7.62 o 
 -11   3  11        4.06        7.08      6.17 o 
 -10   3  11       13.45       15.89      6.35 o 
  -9   3  11        6.76        0.18      5.77 o 
  -8   3  11       14.17       13.83      4.28 o 
  -7   3  11       25.21       32.13      4.56 o 
  -6   3  11      197.29      166.67      7.20 o 
  -5   3  11       37.07       45.89      4.68 o 
  -4   3  11      210.73      189.26      7.42 o 
  -3   3  11      597.87      592.32     15.86 o 
  -2   3  11     1329.25     1335.28     26.39 o 
  -1   3  11      127.50      124.57      5.96 o 
   0   3  11      552.11      564.75     13.23 o 
   1   3  11      198.36      203.93      9.76 o 
   2   3  11     1426.61     1449.80     30.70 o 
   3   3  11       97.21      102.36      9.29 o 
   4   3  11       78.67       80.43      7.52 o 
   5   3  11        8.03       18.26      6.58 o 
   6   3  11      151.21      160.29     13.54 o 
   7   3  11       20.78       10.16      6.87 o 
   8   3  11        0.26        4.69     11.54 o 
   9   3  11       38.38       27.61      8.95 o 
  10   3  11       23.24       27.21      9.55 o 
  11   3  11        3.98       -8.03      8.03 o 
  12   3  11        4.90       -0.72     11.62 o 
  13   3  11       81.44       95.73     19.42 o 
 -15   4  11      131.95      129.18     14.31 o 
 -14   4  11       69.85       83.47     12.63 o 
 -13   4  11        8.32       19.23      9.44 o 
 -12   4  11       21.18       10.03      8.92 o 
 -11   4  11        0.67       -5.65      7.64 o 
 -10   4  11        9.40       -4.55      8.00 o 
  -9   4  11      153.31      189.36     18.28 o 
  -8   4  11      224.78      192.36     14.13 o 
  -7   4  11       44.51       26.20      8.81 o 
  -6   4  11       10.18       10.60     10.23 o 
  -5   4  11        7.65        7.03      8.99 o 
  -4   4  11      213.17      185.82     18.26 o 
  -3   4  11        3.23      -10.73     16.36 o 
  -2   4  11      384.98      338.65     35.11 o 
  -1   4  11     2024.27     1985.84     86.60 o 
   0   4  11      193.76      210.92     18.10 o 
   1   4  11       14.70       11.24      4.65 o 
   2   4  11        2.30        2.52      4.98 o 
   3   4  11       29.40       22.36      8.86 o 
   4   4  11        4.54        0.79      8.77 o 
   5   4  11       35.38       32.79      8.04 o 
   6   4  11       23.27       26.52     14.81 o 
   7   4  11        1.35       -2.56      6.79 o 
   8   4  11        8.84        2.81      8.83 o 
   9   4  11       81.05      101.07     17.62 o 
  10   4  11        0.00       -0.27     10.21 o 
 -11   5  11       49.10       45.71     12.95 o 
 -10   5  11       80.18       68.87     14.14 o 
  -9   5  11       31.41       20.28     16.05 o 
  -8   5  11        1.17       -9.44      9.44 o 
  -7   5  11        3.93        2.55     10.26 o 
  -6   5  11       12.78       -4.26      9.37 o 
  -5   5  11       59.65       42.99     12.33 o 
  -4   5  11       71.52       70.50     13.33 o 
  -3   5  11       49.75       76.78     13.34 o 
  -2   5  11       66.92      102.35     15.34 o 
  -1   5  11        7.21       14.00     16.52 o 
   0   5  11        3.67       25.76     12.62 o 
   1   5  11        0.10        3.70     10.72 o 
   2   5  11       16.79       39.26     12.80 o 
   3   5  11      184.78      236.08     37.46 o 
   4   5  11      267.10      293.65     61.85 o 
   5   5  11       40.38       59.47     14.50 o 
   6   5  11       34.97       32.82     13.53 o 
 -20   0  12       21.78       16.69      9.60 o 
 -18   0  12        4.44        4.50      8.05 o 
 -16   0  12      120.18      147.30     15.41 o 
 -14   0  12      116.75      132.26     13.91 o 
 -12   0  12      146.33      165.65     13.97 o 
 -10   0  12      196.00      186.36     13.61 o 
  -8   0  12       73.74       87.12     10.30 o 
  -6   0  12      603.22      604.41     19.98 o 
  -4   0  12     3945.51     4419.39     99.40 o 
  -2   0  12      602.65      613.53     19.83 o 
   0   0  12     1142.30     1113.37     31.68 o 
   2   0  12        0.21        4.36      4.99 o 
   4   0  12      331.16      350.53     13.17 o 
   6   0  12     1000.36      976.16     31.40 o 
   8   0  12      268.73      218.58     22.38 o 
  10   0  12        2.02       -0.16      9.79 o 
  12   0  12        9.41        3.04     10.28 o 
  14   0  12      199.87      181.84     22.03 o 
 -19   1  12        0.07       -0.70      7.42 o 
 -18   1  12       54.05       39.00      8.71 o 
 -17   1  12        0.08       -5.58      5.58 o 
 -16   1  12       23.63       21.87      6.40 o 
 -15   1  12        0.30        8.08      5.99 o 
 -14   1  12      105.37      108.81      8.06 o 
 -13   1  12       43.09       50.97      7.05 o 
 -12   1  12      112.42      116.02      7.82 o 
 -11   1  12      440.86      468.87     14.16 o 
 -10   1  12      161.18      165.44      7.91 o 
  -9   1  12      269.32      267.30     11.24 o 
  -8   1  12      690.12      717.58     14.71 o 
  -7   1  12       11.18       15.70      3.81 o 
  -6   1  12      302.84      321.61      8.84 o 
  -5   1  12      101.12      118.73      5.54 o 
  -4   1  12      731.05      795.24     15.17 o 
  -3   1  12      115.14      109.13      6.10 o 
  -2   1  12      102.38      104.44      5.40 o 
  -1   1  12      395.31      419.56     10.57 o 
   0   1  12      899.59      891.75     17.35 o 
   1   1  12      546.43      555.62     12.90 o 
   2   1  12       56.77       51.22      4.11 o 
   3   1  12      251.51      251.20      7.37 o 
   4   1  12        5.45        0.70      3.49 o 
   5   1  12        2.43        6.52      5.17 o 
   6   1  12       49.33       43.56      6.48 o 
   7   1  12       24.68       24.44      5.72 o 
   8   1  12        3.92        2.03      7.88 o 
   9   1  12      107.38      119.09      9.37 o 
  10   1  12      179.58      155.37     11.51 o 
  11   1  12      165.94      163.38     12.08 o 
  12   1  12      132.69      127.76     11.46 o 
  13   1  12      145.57      170.15     13.16 o 
  14   1  12      179.54      202.15     14.44 o 
 -18   2  12       27.95       25.34      8.88 o 
 -17   2  12        0.07       -4.04      7.28 o 
 -16   2  12        0.96       -0.87      9.83 o 
 -15   2  12       43.93       42.75      8.34 o 
 -14   2  12      147.66      150.02     10.91 o 
 -13   2  12      193.40      181.28      9.28 o 
 -12   2  12        1.90        8.79      4.81 o 
 -11   2  12        6.87        7.05      4.39 o 
 -10   2  12      330.34      340.51      9.84 o 
  -9   2  12      496.97      481.80     11.63 o 
  -8   2  12       33.60       38.02      4.34 o 
  -7   2  12      635.86      612.61     12.93 o 
  -6   2  12     1300.49     1267.60     24.16 o 
  -5   2  12       26.20       33.41      4.68 o 
  -4   2  12      289.81      288.71     10.33 o 
  -3   2  12       63.99       69.93      5.50 o 
  -2   2  12      163.46      188.56      7.86 o 
  -1   2  12      280.07      272.35      9.66 o 
   0   2  12        3.27        5.54      3.34 o 
   1   2  12        7.85        5.47      3.68 o 
   2   2  12        0.01       -3.52      5.04 o 
   3   2  12        2.27       10.47      4.41 o 
   4   2  12        0.10       -4.10      4.10 o 
   5   2  12        4.41       -0.43      6.08 o 
   6   2  12      186.45      219.36     10.28 o 
   7   2  12      195.36      204.84     11.43 o 
   8   2  12      123.98      126.81     10.26 o 
   9   2  12      136.28      110.40      9.35 o 
  10   2  12       67.04       64.84     14.10 o 
  11   2  12      173.55      175.79     26.08 o 
  12   2  12      638.55      676.83     27.81 o 
  13   2  12      353.45      380.03     22.32 o 
  14   2  12       28.08       13.57     10.37 o 
 -17   3  12       14.58       -2.12     11.07 o 
 -16   3  12       20.10       10.65      9.56 o 
 -15   3  12       23.20       14.18      8.84 o 
 -14   3  12      110.00       89.76     11.93 o 
 -13   3  12        8.00        8.42      8.29 o 
 -12   3  12        4.40       -7.23      7.23 o 
 -11   3  12        8.71        8.75      6.24 o 
 -10   3  12       37.37       32.05      6.77 o 
  -9   3  12        1.06        3.92      5.73 o 
  -8   3  12      344.72      363.87     12.41 o 
  -7   3  12       84.76       74.78      5.71 o 
  -6   3  12      275.26      288.41      9.65 o 
  -5   3  12     3373.84     3219.60     53.03 o 
  -4   3  12     2057.25     2016.01     35.42 o 
  -3   3  12        2.71        6.33      4.14 o 
  -2   3  12      311.44      304.55      9.02 o 
  -1   3  12        0.47       -2.63      3.80 o 
   0   3  12       75.61       78.57      5.62 o 
   1   3  12       34.89       28.20      4.75 o 
   2   3  12      301.54      306.53     14.01 o 
   3   3  12       32.50       32.46      6.01 o 
   4   3  12        7.99       10.02      6.38 o 
   5   3  12       35.21       32.79      7.59 o 
   6   3  12       31.98       23.87      7.62 o 
   7   3  12      177.68      146.15     11.50 o 
   8   3  12        0.03        3.30      7.32 o 
   9   3  12        0.12       -5.88      8.10 o 
  10   3  12        0.38        3.74      8.56 o 
  11   3  12        5.77       -2.58      8.63 o 
  12   3  12        0.07       -5.50      9.32 o 
 -14   4  12       15.48       23.92     10.68 o 
 -13   4  12        3.37      -10.83     11.23 o 
 -12   4  12       55.95       81.45     13.34 o 
 -11   4  12       48.32       38.84     11.16 o 
 -10   4  12       21.55        8.63      8.69 o 
  -9   4  12        6.08       -1.99      8.78 o 
  -8   4  12       38.29       40.94     13.66 o 
  -7   4  12        1.44        5.35      8.75 o 
  -6   4  12        6.66       -2.10      7.95 o 
  -5   4  12      110.72      131.81     35.41 o 
  -4   4  12       24.41       19.22     10.28 o 
  -3   4  12       29.36       29.57     11.10 o 
  -2   4  12       21.76       -0.25      9.72 o 
  -1   4  12      313.11      303.00     34.16 o 
   0   4  12      374.58      340.28     14.26 o 
   1   4  12       34.21       37.93      6.01 o 
   2   4  12        0.81        4.45      5.37 o 
   3   4  12      133.62      143.73      9.76 o 
   4   4  12        0.12       -3.91      6.05 o 
   5   4  12        0.41       -2.11      6.30 o 
   6   4  12       86.19      117.91     10.45 o 
   7   4  12        3.29        2.43      7.68 o 
   8   4  12       75.38       63.73     11.48 o 
   9   4  12       10.27        5.04     10.43 o 
  10   4  12        0.39       -4.11     10.62 o 
 -10   5  12       38.14       42.68     20.77 o 
  -9   5  12        0.47       -9.67      9.67 o 
  -8   5  12        9.76        8.73     10.88 o 
  -7   5  12        0.46       -9.26      9.26 o 
  -6   5  12       13.80       -1.00     10.65 o 
  -5   5  12        2.39        7.39     11.29 o 
  -4   5  12       60.52       47.80     20.14 o 
  -3   5  12        1.03       14.73     12.59 o 
  -2   5  12       17.01        9.96     10.91 o 
  -1   5  12        0.58        2.44     10.72 o 
   0   5  12       81.53       60.21     14.63 o 
   1   5  12       75.93       74.98     35.88 o 
   2   5  12      156.06      138.57     29.74 o 
   3   5  12      132.59      137.11     18.11 o 
   4   5  12        7.26        6.20     27.69 o 
   5   5  12       55.52       78.65     29.43 o 
 -19   0  13        3.00       22.23      9.36 o 
 -17   0  13      120.18      129.99     18.88 o 
 -15   0  13      555.53      533.87     27.16 o 
 -13   0  13       14.81        9.03      9.28 o 
 -11   0  13       19.00       11.04      8.92 o 
  -9   0  13        4.67       -0.07      7.43 o 
  -7   0  13     2433.18     2571.79     96.21 o 
  -5   0  13      330.91      373.59     25.71 o 
  -3   0  13      100.99       94.25      6.90 o 
  -1   0  13        5.19        5.10      4.71 o 
   1   0  13        2.22       -3.22      5.61 o 
   3   0  13      179.88      180.43      9.81 o 
   5   0  13      396.08      412.42     19.40 o 
   7   0  13      119.33      124.46     12.46 o 
   9   0  13      331.02      324.92     21.22 o 
  11   0  13      127.57      148.98     16.79 o 
  13   0  13       33.99       44.93     18.10 o 
 -19   1  13        0.89       -0.49     12.17 o 
 -18   1  13        0.96        0.58      7.13 o 
 -17   1  13        0.15       -2.95      6.27 o 
 -16   1  13       24.14        9.61      6.09 o 
 -15   1  13        2.04        7.06      5.58 o 
 -14   1  13      455.32      460.21     15.16 o 
 -13   1  13      268.78      267.61     14.33 o 
 -12   1  13       48.16       59.36      6.61 o 
 -11   1  13      107.72      130.21      8.06 o 
 -10   1  13     1371.58     1369.62     28.72 o 
  -9   1  13      357.90      365.87     11.24 o 
  -8   1  13      281.17      284.87      9.74 o 
  -7   1  13        0.48        4.40      3.79 o 
  -6   1  13       70.42       62.01      5.00 o 
  -5   1  13       69.31       74.43      4.99 o 
  -4   1  13      318.95      324.27      9.06 o 
  -3   1  13       64.21       56.26      4.94 o 
  -2   1  13       40.78       41.76      4.55 o 
  -1   1  13       22.34       22.80      4.24 o 
   0   1  13       62.68       53.44      5.12 o 
   1   1  13      217.85      238.56      8.65 o 
   2   1  13      649.78      681.97     13.91 o 
   3   1  13       19.14       21.52      4.58 o 
   4   1  13        0.71       -0.27      4.64 o 
   5   1  13        0.64        5.99      5.32 o 
   6   1  13      293.56      277.20     11.34 o 
   7   1  13       14.99       21.55      5.99 o 
   8   1  13     1061.03     1071.14     32.73 o 
   9   1  13     1969.92     1940.73     44.18 o 
  10   1  13      149.95      151.61     11.61 o 
  11   1  13        8.58        1.07      8.22 o 
  12   1  13       49.89       48.98      9.82 o 
  13   1  13        3.01        9.91      8.12 o 
  14   1  13        3.33        1.38     10.19 o 
 -18   2  13       70.79      101.67     17.66 o 
 -17   2  13       31.58       26.86      8.58 o 
 -16   2  13        2.44       -1.92      7.41 o 
 -15   2  13        7.56        0.71      6.70 o 
 -14   2  13        0.81        9.40     10.16 o 
 -13   2  13       73.29       78.87      9.26 o 
 -12   2  13      404.71      396.99     13.47 o 
 -11   2  13        2.20       -2.58      4.01 o 
 -10   2  13       26.62       29.73      4.90 o 
  -9   2  13      359.27      363.06     10.28 o 
  -8   2  13     1808.29     1761.39     29.10 o 
  -7   2  13     1364.63     1350.38     23.35 o 
  -6   2  13        4.77        8.46      3.69 o 
  -5   2  13      130.98      111.84      5.49 o 
  -4   2  13       10.08        8.86      3.03 o 
  -3   2  13      272.61      268.72      9.68 o 
  -2   2  13       30.20       18.64      3.89 o 
  -1   2  13       97.33      105.77      5.80 o 
   0   2  13      133.74      140.01      6.20 o 
   1   2  13      320.95      322.41      9.30 o 
   2   2  13       55.54       65.91      5.46 o 
   3   2  13       35.18       35.51      5.45 o 
   4   2  13       63.27       65.54      6.15 o 
   5   2  13       18.41       12.36      3.58 o 
   6   2  13       46.19       36.89      6.48 o 
   7   2  13      352.90      322.22     13.29 o 
   8   2  13      193.98      174.06     10.72 o 
   9   2  13       86.92       88.10     10.45 o 
  10   2  13      565.25      515.35     23.31 o 
  11   2  13      354.16      384.93     22.21 o 
  12   2  13       18.66       23.70     11.28 o 
  13   2  13       30.23        7.44     11.60 o 
 -17   3  13       23.59        0.56      9.73 o 
 -16   3  13        5.34       -4.70      9.23 o 
 -15   3  13       22.06       35.97     10.70 o 
 -14   3  13       87.94       94.82     14.78 o 
 -13   3  13        0.54       -2.32      8.09 o 
 -12   3  13       31.47       21.21      8.86 o 
 -11   3  13       25.99       26.73      8.93 o 
 -10   3  13       99.13       96.44      9.10 o 
  -9   3  13      363.65      353.00     21.59 o 
  -8   3  13      164.62      135.26      9.86 o 
  -7   3  13      159.87      145.00      9.76 o 
  -6   3  13        6.35        5.60      4.21 o 
  -5   3  13      428.02      414.97     11.98 o 
  -4   3  13      662.04      633.65     15.33 o 
  -3   3  13        8.93        5.74      4.35 o 
  -2   3  13       87.59       98.26      6.84 o 
  -1   3  13       42.90       46.91      5.11 o 
   0   3  13      432.54      418.30     12.07 o 
   1   3  13       17.26       25.52      7.20 o 
   2   3  13       12.80        8.66      5.52 o 
   3   3  13        9.18        6.06      6.88 o 
   4   3  13       12.78        9.34      6.52 o 
   5   3  13      388.35      355.48     15.92 o 
   6   3  13       82.78       87.76     12.86 o 
   7   3  13        7.86        7.09      7.36 o 
   8   3  13       17.73       42.65      9.00 o 
   9   3  13       30.41       36.71      9.30 o 
  10   3  13       11.06       23.45     10.05 o 
  11   3  13       16.03       23.39     10.66 o 
 -14   4  13       17.37       10.76     10.08 o 
 -13   4  13        5.70       -1.47      9.07 o 
 -12   4  13       47.77       56.53     11.54 o 
 -11   4  13       37.03       41.09     10.51 o 
 -10   4  13        4.36       11.20      9.09 o 
  -9   4  13       78.78       91.28     12.22 o 
  -8   4  13       27.11       31.90      9.97 o 
  -7   4  13       31.11       42.14     12.39 o 
  -6   4  13        3.66       -5.28     11.37 o 
  -5   4  13        4.51        3.67     10.19 o 
  -4   4  13        9.51       -9.27      9.27 o 
  -3   4  13      425.09      380.40     23.90 o 
  -2   4  13      176.32      190.49     11.12 o 
  -1   4  13      309.61      318.81     26.24 o 
   0   4  13       19.84       33.04     18.10 o 
   1   4  13      221.79      212.31     11.12 o 
   2   4  13        0.13       -1.86      5.55 o 
   3   4  13      186.55      189.69     11.29 o 
   4   4  13       17.63       16.45      6.81 o 
   5   4  13       21.24       33.16     11.76 o 
   6   4  13        3.16       -2.45      6.75 o 
   7   4  13       68.47       93.23     11.99 o 
   8   4  13        7.32        3.35      9.02 o 
   9   4  13        0.11        2.57     13.69 o 
 -10   5  13       12.27        2.67     11.49 o 
  -9   5  13        0.72      -10.13     10.13 o 
  -8   5  13        2.47       -7.60     14.32 o 
  -7   5  13        0.04       13.64     11.40 o 
  -6   5  13      103.79      127.73     25.02 o 
  -5   5  13        0.59       -2.97     10.60 o 
  -4   5  13        0.06       -9.87      9.87 o 
  -3   5  13        0.51       -5.75     10.76 o 
  -2   5  13       44.86       53.44     18.25 o 
  -1   5  13       49.25       76.84     16.30 o 
   0   5  13        0.40        1.36     12.44 o 
   1   5  13        4.42       -5.45     11.38 o 
   2   5  13        0.96       14.73     25.18 o 
   3   5  13       11.31        8.10     12.62 o 
   4   5  13       33.72       33.98     26.59 o 
 -18   0  14        6.08        1.27      8.00 o 
 -16   0  14       53.07       61.31     35.41 o 
 -14   0  14       66.71       70.88     12.24 o 
 -12   0  14     1068.69     1040.55     60.19 o 
 -10   0  14      102.03       92.70     11.72 o 
  -8   0  14     1039.05     1015.68     36.31 o 
  -6   0  14      415.27      413.43     20.45 o 
  -4   0  14      446.47      452.07     25.87 o 
  -2   0  14       11.37       28.76      7.02 o 
   0   0  14      190.47      171.29     12.10 o 
   2   0  14       89.53      109.62      8.37 o 
   4   0  14     2435.60     2399.05     51.96 o 
   6   0  14     3221.33     3084.04    111.33 o 
   8   0  14      218.67      203.73     15.14 o 
  10   0  14       26.73       15.78     11.49 o 
  12   0  14       53.31       59.42     15.58 o 
  14   0  14      213.61      238.27     34.31 o 
 -19   1  14       53.12       44.25      9.80 o 
 -18   1  14       19.17       14.97      8.07 o 
 -17   1  14       58.45       60.91      9.60 o 
 -16   1  14       19.94       12.06      6.15 o 
 -15   1  14        2.00        4.99      6.36 o 
 -14   1  14       82.86       65.94      7.76 o 
 -13   1  14      219.32      220.26     10.39 o 
 -12   1  14     2005.87     2017.46     40.03 o 
 -11   1  14      634.61      637.02     24.93 o 
 -10   1  14      515.11      529.14     15.48 o 
  -9   1  14      837.84      860.33     20.67 o 
  -8   1  14       19.78        6.44      5.63 o 
  -7   1  14        3.04        4.75      4.43 o 
  -6   1  14      426.21      406.54     11.81 o 
  -5   1  14      358.43      355.10      9.94 o 
  -4   1  14       69.07       72.41      6.39 o 
  -3   1  14       28.88       36.22      4.70 o 
  -2   1  14      165.89      167.95      8.69 o 
  -1   1  14       76.88       81.85      5.82 o 
   0   1  14       71.59       73.03      6.56 o 
   1   1  14      217.84      227.54     10.25 o 
   2   1  14      299.66      299.27      9.04 o 
   3   1  14        1.12       -2.15      3.65 o 
   4   1  14      191.31      214.91      8.84 o 
   5   1  14        2.61       -5.04      5.04 o 
   6   1  14      700.84      710.27     18.69 o 
   7   1  14      471.12      490.29     15.46 o 
   8   1  14       87.97      104.37      9.48 o 
   9   1  14      161.77      133.97     13.11 o 
  10   1  14        2.22       -5.53      6.83 o 
  11   1  14        0.60        5.13      7.81 o 
  12   1  14      114.01       95.33     11.24 o 
  13   1  14       98.79      124.96     15.00 o 
 -18   2  14       13.84       11.05      9.74 o 
 -17   2  14       36.86       37.38      9.01 o 
 -16   2  14        3.01        0.53      7.49 o 
 -15   2  14       16.89       10.44      7.47 o 
 -14   2  14       14.22       25.12     11.61 o 
 -13   2  14       53.60       61.94     10.52 o 
 -12   2  14       29.32       19.57      7.54 o 
 -11   2  14      247.15      234.55     10.31 o 
 -10   2  14      141.66      127.69      7.14 o 
  -9   2  14       92.89       85.46      5.69 o 
  -8   2  14       51.44       52.40      5.04 o 
  -7   2  14      447.15      497.48     14.40 o 
  -6   2  14      166.34      166.11      6.92 o 
  -5   2  14       52.07       48.79      4.65 o 
  -4   2  14      134.75      146.00      6.42 o 
  -3   2  14      707.79      723.06     15.20 o 
  -2   2  14      467.56      467.77     11.69 o 
  -1   2  14       17.44       17.60      4.41 o 
   0   2  14       33.11       28.20      4.45 o 
   1   2  14        0.00        1.55      4.04 o 
   2   2  14       11.11       13.07      4.56 o 
   3   2  14      194.82      186.66      9.27 o 
   4   2  14        8.19        3.57      4.64 o 
   5   2  14      421.32      440.90     14.12 o 
   6   2  14      711.55      661.20     19.30 o 
   7   2  14      243.22      226.72     11.80 o 
   8   2  14       32.33       38.51      9.09 o 
   9   2  14       37.62       39.71      9.33 o 
  10   2  14      117.52      118.31     14.76 o 
  11   2  14      338.24      354.21     33.67 o 
  12   2  14       32.42       33.96     11.65 o 
 -16   3  14       36.11       29.40     10.74 o 
 -15   3  14      252.49      212.52     19.01 o 
 -14   3  14        0.98       -2.05      8.56 o 
 -13   3  14       94.12       81.33     12.18 o 
 -12   3  14       23.30       18.58      9.27 o 
 -11   3  14        0.22       -3.88     15.30 o 
 -10   3  14        0.69        3.00      7.96 o 
  -9   3  14      141.63      133.84     10.35 o 
  -8   3  14       29.27       47.77      8.54 o 
  -7   3  14       29.54       24.24      6.88 o 
  -6   3  14      251.18      249.33     12.74 o 
  -5   3  14      287.75      262.84     13.24 o 
  -4   3  14      615.19      602.20     17.42 o 
  -3   3  14      108.33       86.46      7.35 o 
  -2   3  14       51.71       46.02      5.67 o 
  -1   3  14       53.98       58.79      6.47 o 
   0   3  14      385.58      370.30     26.95 o 
   1   3  14      182.70      195.99     11.47 o 
   2   3  14       35.74       31.99      6.76 o 
   3   3  14      568.52      504.54     18.65 o 
   4   3  14       33.21       36.09      8.01 o 
   5   3  14       20.79       19.59      7.65 o 
   6   3  14        9.77        8.87      7.39 o 
   7   3  14       40.98       47.35      9.32 o 
   8   3  14       27.46       16.95      8.57 o 
   9   3  14       10.34       16.47      9.36 o 
  10   3  14        7.27       17.00      9.81 o 
  11   3  14       96.39       95.41     13.93 o 
 -14   4  14        0.42        3.95     10.00 o 
 -13   4  14        3.95        7.17      9.01 o 
 -12   4  14        1.09        1.41      9.71 o 
 -11   4  14        8.87       -0.38      9.13 o 
 -10   4  14       51.66       60.83     11.66 o 
  -9   4  14       35.94       37.50     15.05 o 
  -8   4  14       98.25       80.42     12.12 o 
  -7   4  14        6.85       -6.37      8.00 o 
  -6   4  14      220.08      207.62     23.40 o 
  -5   4  14       48.71       31.08      9.92 o 
  -4   4  14       12.06       14.09      5.63 o 
  -3   4  14       26.52       25.01      6.12 o 
  -2   4  14       73.82       87.60      8.85 o 
  -1   4  14       25.20       13.93      6.22 o 
   0   4  14      168.98      153.26     27.67 o 
   1   4  14        0.50       -5.86      5.86 o 
   2   4  14      228.01      204.35     11.82 o 
   3   4  14      122.61      110.24      9.95 o 
   4   4  14      111.25      109.27     13.76 o 
   5   4  14       16.68       14.43      7.51 o 
   6   4  14        0.25        3.88      8.78 o 
   7   4  14       24.66       41.65     10.91 o 
   8   4  14       66.13       55.26     12.12 o 
  -9   5  14        6.71       -7.19     10.73 o 
  -8   5  14      195.17      235.67     33.99 o 
  -7   5  14       40.04       43.27     13.38 o 
  -6   5  14        0.10       12.03     15.11 o 
  -5   5  14      101.97      120.45     16.75 o 
  -4   5  14       22.85       17.63     20.61 o 
  -3   5  14        2.41       12.16     12.14 o 
  -2   5  14      179.80      165.45     19.78 o 
  -1   5  14      193.33      198.35     21.06 o 
   0   5  14       19.62       28.45     14.14 o 
   1   5  14       52.74       71.98     17.15 o 
   2   5  14       22.08       26.50     14.00 o 
   3   5  14       97.49      127.49     19.36 o 
 -19   0  15       11.55       16.69      9.67 o 
 -17   0  15        0.44       -6.79      7.83 o 
 -15   0  15     4955.60     5350.55    151.14 o 
 -13   0  15      115.37      125.51     13.30 o 
 -11   0  15        3.11       11.35      8.54 o 
  -9   0  15      276.13      281.80     18.19 o 
  -7   0  15      320.82      337.32     20.44 o 
  -5   0  15      413.12      449.98     17.34 o 
  -3   0  15       11.81       10.53      7.38 o 
  -1   0  15      161.88      194.02     22.82 o 
   1   0  15      198.44      188.16     19.90 o 
   3   0  15     4938.94     4829.11    102.55 o 
   5   0  15      318.09      294.12     21.95 o 
   7   0  15      153.20      143.46     13.65 o 
   9   0  15      476.52      499.71     42.89 o 
  11   0  15       32.89       54.69     13.79 o 
  13   0  15        2.15        3.16     12.05 o 
 -19   1  15       71.23       72.64     10.89 o 
 -18   1  15        2.74       -6.73      7.57 o 
 -17   1  15      183.95      206.29     13.67 o 
 -16   1  15       12.83        3.65      6.46 o 
 -15   1  15       10.07        1.81      5.45 o 
 -14   1  15        0.24       -3.46      5.28 o 
 -13   1  15      246.08      247.97     16.33 o 
 -12   1  15      207.07      201.46      9.94 o 
 -11   1  15      797.46      788.22     20.20 o 
 -10   1  15      381.62      400.53     13.46 o 
  -9   1  15       47.89       48.56      6.30 o 
  -8   1  15       62.10       63.82      6.50 o 
  -7   1  15      364.21      369.85     18.84 o 
  -6   1  15       21.78       18.29      4.77 o 
  -5   1  15       86.28      104.91      6.69 o 
  -4   1  15      189.42      191.66      8.48 o 
  -3   1  15       79.08      103.19      6.89 o 
  -2   1  15      165.12      202.27      8.94 o 
  -1   1  15       22.24       25.56      7.78 o 
   0   1  15       78.78       71.49      6.77 o 
   1   1  15     1607.35     1595.92     26.45 o 
   2   1  15      404.79      373.35     11.03 o 
   3   1  15      633.45      624.69     13.84 o 
   4   1  15        0.02       -4.47      4.54 o 
   5   1  15      154.09      146.92      9.18 o 
   6   1  15      192.31      188.71     10.30 o 
   7   1  15      312.37      342.17     13.60 o 
   8   1  15       29.13       32.65      7.33 o 
   9   1  15       93.65       80.61      9.23 o 
  10   1  15       48.23       31.45      9.72 o 
  11   1  15       32.89       47.27      9.80 o 
  12   1  15       52.39       42.01     17.91 o 
  13   1  15        0.01        3.84     10.16 o 
 -18   2  15        0.19       10.55     10.23 o 
 -17   2  15        3.74        3.31      9.52 o 
 -16   2  15        7.88       12.98      7.92 o 
 -15   2  15       30.78       37.67      8.59 o 
 -14   2  15       26.93       35.96      8.52 o 
 -13   2  15      243.45      249.49     13.87 o 
 -12   2  15       53.55       64.88     10.67 o 
 -11   2  15       13.19       14.20      6.95 o 
 -10   2  15      309.31      306.74     11.73 o 
  -9   2  15      966.76      931.22     20.19 o 
  -8   2  15      617.17      618.34     14.05 o 
  -7   2  15        6.32        7.09      3.96 o 
  -6   2  15        8.70        8.47      4.00 o 
  -5   2  15        4.96        1.85      3.88 o 
  -4   2  15      212.15      218.71      7.98 o 
  -3   2  15        0.01        2.07      3.93 o 
  -2   2  15        5.74        2.70      4.01 o 
  -1   2  15      417.80      411.48     11.67 o 
   0   2  15      313.28      300.68     10.04 o 
   1   2  15       41.90       44.56      5.23 o 
   2   2  15        1.60        6.63      4.98 o 
   3   2  15       25.47       31.23      5.43 o 
   4   2  15       59.55       39.87      6.82 o 
   5   2  15       26.63       41.63      6.75 o 
   6   2  15        2.91       -0.87      6.58 o 
   7   2  15      144.90      152.76     12.82 o 
   8   2  15      168.69      155.74     13.26 o 
   9   2  15      380.68      361.64     18.42 o 
  10   2  15        8.64       -3.80      8.11 o 
  11   2  15       17.34       13.13     10.73 o 
  12   2  15       53.67       53.45     12.32 o 
 -16   3  15       16.18       32.86     11.45 o 
 -15   3  15        0.91       -6.71      9.30 o 
 -14   3  15       14.12       19.18     10.90 o 
 -13   3  15      189.26      226.73     16.48 o 
 -12   3  15       78.59      101.84     12.93 o 
 -11   3  15        9.23        9.59      9.26 o 
 -10   3  15        2.11       -7.55      7.55 o 
  -9   3  15       49.93       54.02     10.47 o 
  -8   3  15        9.51       16.98      9.13 o 
  -7   3  15        5.48       -2.80      7.68 o 
  -6   3  15      412.79      394.37     16.67 o 
  -5   3  15        0.11        4.57      6.83 o 
  -4   3  15        5.87       10.83      7.07 o 
  -3   3  15      152.61      177.42     12.86 o 
  -2   3  15       38.49       34.88      6.71 o 
  -1   3  15       12.54        8.74      6.03 o 
   0   3  15       15.77       10.00      6.59 o 
   1   3  15        0.97       -7.49      7.49 o 
   2   3  15        1.23       -6.87      6.87 o 
   3   3  15      176.57      164.18     13.90 o 
   4   3  15      147.03      149.75     16.26 o 
   5   3  15      109.36      100.81     10.82 o 
   6   3  15       41.19       39.88     11.72 o 
   7   3  15        5.27        7.73      8.28 o 
   8   3  15       36.42       38.17      9.66 o 
   9   3  15       36.81       35.03     10.07 o 
  10   3  15        0.05       -3.73      9.81 o 
 -13   4  15        0.94        4.73     10.42 o 
 -12   4  15       48.51       62.32     12.58 o 
 -11   4  15      128.98      178.64     16.10 o 
 -10   4  15        2.14        2.70      9.12 o 
  -9   4  15       45.06       24.28     11.88 o 
  -8   4  15       24.38       24.71     10.04 o 
  -7   4  15      336.39      282.82     18.01 o 
  -6   4  15      209.91      197.70     15.95 o 
  -5   4  15       64.70       73.07      7.81 o 
  -4   4  15        7.53        2.15      5.66 o 
  -3   4  15       98.83      107.22      9.37 o 
  -2   4  15        1.12        0.02      6.74 o 
  -1   4  15      329.19      300.75     15.32 o 
   0   4  15      129.23      126.60     15.12 o 
   1   4  15        1.50       -2.02      5.92 o 
   2   4  15       23.22       22.43     11.49 o 
   3   4  15       57.39       61.87      8.92 o 
   4   4  15      130.20      140.84     11.40 o 
   5   4  15       18.79       38.63      8.61 o 
   6   4  15       22.92       23.12      9.74 o 
   7   4  15       52.70       53.15     11.85 o 
  -8   5  15       15.79       12.97     22.66 o 
  -7   5  15       76.03       48.82     14.44 o 
  -6   5  15      142.38      138.91     18.06 o 
  -5   5  15        7.23       26.10     13.68 o 
  -4   5  15       16.38       41.41     35.09 o 
  -3   5  15        0.08       -8.90     11.58 o 
  -2   5  15       19.94       13.49     23.76 o 
  -1   5  15       45.74       36.51     14.87 o 
   0   5  15        0.16       20.61     12.94 o 
   1   5  15       20.27      -11.69     12.01 o 
   2   5  15       60.77       84.86     21.24 o 
 -18   0  16      470.23      484.59     31.23 o 
 -16   0  16        9.78       13.71      8.40 o 
 -14   0  16     1564.80     1597.03     55.35 o 
 -12   0  16      999.07     1062.84     40.02 o 
 -10   0  16        4.41       25.75      9.67 o 
  -8   0  16      112.66      127.70     10.47 o 
  -6   0  16        0.91        5.14      7.22 o 
  -4   0  16      149.66      171.09     10.97 o 
  -2   0  16      434.68      439.60     18.25 o 
   0   0  16      514.63      510.15     38.53 o 
   2   0  16      342.90      314.88     13.97 o 
   4   0  16     2185.68     2104.88     47.77 o 
   6   0  16       47.62       31.11     13.29 o 
   8   0  16      250.98      276.58     18.37 o 
  10   0  16        1.57       16.78     11.78 o 
  12   0  16       37.54       42.60     22.97 o 
 -18   1  16      637.21      672.33     24.49 o 
 -17   1  16       12.06        3.64      7.66 o 
 -16   1  16       21.16       18.73      8.49 o 
 -15   1  16        3.12       -5.68      5.68 o 
 -14   1  16      106.12       93.81      8.37 o 
 -13   1  16      326.24      335.95     13.10 o 
 -12   1  16      492.39      524.67     16.17 o 
 -11   1  16       86.72       90.58      7.55 o 
 -10   1  16        0.53       -2.19      4.87 o 
  -9   1  16       39.88       34.51      6.26 o 
  -8   1  16       12.33       11.38      5.44 o 
  -7   1  16       69.17       59.91      6.69 o 
  -6   1  16       98.94       93.55      9.54 o 
  -5   1  16        0.10       -0.11      4.56 o 
  -4   1  16        0.43        7.30      4.94 o 
  -3   1  16       26.87       31.69      5.67 o 
  -2   1  16       32.28       23.10      5.59 o 
  -1   1  16      159.14      152.87      8.55 o 
   0   1  16      919.66      881.90     19.92 o 
   1   1  16      942.86      952.38     19.50 o 
   2   1  16       20.29       31.43      5.13 o 
   3   1  16      193.72      186.53      7.69 o 
   4   1  16      169.47      170.43      8.96 o 
   5   1  16        1.66        3.34      5.78 o 
   6   1  16     1444.67     1430.05     30.94 o 
   7   1  16      303.41      338.61     13.78 o 
   8   1  16        5.43        1.91      6.72 o 
   9   1  16      136.56      121.09     11.01 o 
  10   1  16       15.07       19.09      9.49 o 
  11   1  16       78.47      102.01     14.60 o 
  12   1  16        1.64        8.13     17.64 o 
 -17   2  16        1.13        0.84     13.92 o 
 -16   2  16       50.96       66.39     11.72 o 
 -15   2  16        9.16       13.82      8.46 o 
 -14   2  16        0.07       -6.82      6.82 o 
 -13   2  16        5.81        0.95      7.28 o 
 -12   2  16      136.83      137.38     11.19 o 
 -11   2  16       55.30       54.83      8.48 o 
 -10   2  16        4.12        8.92      6.89 o 
  -9   2  16      204.50      199.66      9.65 o 
  -8   2  16      110.94      120.49      9.74 o 
  -7   2  16      175.57      161.76     10.21 o 
  -6   2  16      132.52      135.55      6.77 o 
  -5   2  16       42.62       38.56      4.96 o 
  -4   2  16      141.45      132.08      6.93 o 
  -3   2  16       68.25       66.14      5.64 o 
  -2   2  16     1938.92     1933.27     47.92 o 
  -1   2  16     1058.88     1059.97     24.03 o 
   0   2  16       24.80       17.06      6.89 o 
   1   2  16      518.72      505.84     15.02 o 
   2   2  16        3.07       -1.38      5.01 o 
   3   2  16       10.92        7.82      5.41 o 
   4   2  16        2.21       -3.34      5.34 o 
   5   2  16      182.30      190.76     12.62 o 
   6   2  16       40.49       26.31      7.83 o 
   7   2  16      294.87      310.72     16.96 o 
   8   2  16      235.57      209.88     14.79 o 
   9   2  16        3.49       -3.76     11.86 o 
  10   2  16       49.00       61.93     11.29 o 
  11   2  16        3.26       -4.47      9.95 o 
 -16   3  16      113.26      142.57     29.90 o 
 -15   3  16      106.26      139.91     15.05 o 
 -14   3  16        0.03        1.91      9.31 o 
 -13   3  16        8.44        3.25      9.42 o 
 -12   3  16        0.77       -8.31      8.31 o 
 -11   3  16        1.19        0.65      8.95 o 
 -10   3  16       66.41       56.39     10.86 o 
  -9   3  16       81.29       96.87     18.53 o 
  -8   3  16      382.07      397.62     20.55 o 
  -7   3  16        9.95        5.37     12.68 o 
  -6   3  16       44.76       43.67     10.32 o 
  -5   3  16      211.61      205.03     16.89 o 
  -4   3  16       32.43       41.14     17.11 o 
  -3   3  16        3.35        8.17      7.77 o 
  -2   3  16       14.87        5.93      6.37 o 
  -1   3  16      229.20      239.21     16.62 o 
   0   3  16       10.28        5.44     11.48 o 
   1   3  16        9.16        4.44      7.55 o 
   2   3  16      101.32      109.33     14.13 o 
   3   3  16       55.83       68.78      9.49 o 
   4   3  16      192.47      184.33     16.17 o 
   5   3  16       28.49       41.39      9.48 o 
   6   3  16        1.06       -1.90      7.52 o 
   7   3  16       33.54       55.41     10.26 o 
   8   3  16       20.58       26.63      9.57 o 
   9   3  16       42.30       43.30     10.40 o 
 -13   4  16       60.99       84.58     16.17 o 
 -12   4  16        9.32       11.67     10.75 o 
 -11   4  16       17.09       21.18     10.27 o 
 -10   4  16      123.74      122.35     14.72 o 
  -9   4  16        3.24       -6.25      9.11 o 
  -8   4  16       21.24       17.37      9.60 o 
  -7   4  16        3.04       -5.72      8.55 o 
  -6   4  16        3.08       -9.37      9.96 o 
  -5   4  16        2.73        1.50      5.80 o 
  -4   4  16       36.94       40.80      9.08 o 
  -3   4  16        2.51        7.25      6.40 o 
  -2   4  16      187.20      176.60     12.17 o 
  -1   4  16      173.62      179.92     13.40 o 
   0   4  16       64.92       56.34      8.97 o 
   1   4  16        0.00        5.77      7.81 o 
   2   4  16       27.79       22.17      7.93 o 
   3   4  16       45.51       44.92      8.79 o 
   4   4  16        3.62       -5.50      7.15 o 
   5   4  16        6.15        5.31      9.24 o 
   6   4  16       23.16       26.94     10.90 o 
  -6   5  16        0.26      -12.43     12.43 o 
  -5   5  16       46.09       37.31     26.91 o 
  -4   5  16       70.17       67.34     28.48 o 
  -3   5  16       77.32       51.08     21.24 o 
  -2   5  16       20.11       50.22     19.35 o 
  -1   5  16       64.31       90.77     18.01 o 
 -17   0  17      363.98      388.22     19.98 o 
 -15   0  17      390.42      433.00     20.22 o 
 -13   0  17      150.94      174.46     18.38 o 
 -11   0  17      105.69      106.89     10.95 o 
  -9   0  17      252.92      262.24     14.10 o 
  -7   0  17      449.69      474.31     28.33 o 
  -5   0  17        7.97       11.47      7.16 o 
  -3   0  17        1.20       -6.70      6.70 o 
  -1   0  17       81.57       76.09      9.59 o 
   1   0  17     1762.23     1714.97     46.67 o 
   3   0  17     1505.02     1542.42     38.73 o 
   5   0  17       97.74      100.16     12.87 o 
   7   0  17       46.33       58.31     11.89 o 
   9   0  17        3.52      -11.81     11.81 o 
  11   0  17      219.65      237.07     22.58 o 
 -18   1  17       80.38      100.61     11.74 o 
 -17   1  17       30.53       17.57      8.39 o 
 -16   1  17      179.74      190.38     12.98 o 
 -15   1  17      331.16      339.61     16.27 o 
 -14   1  17        0.68       -2.52      5.45 o 
 -13   1  17        0.03       -4.99      5.40 o 
 -12   1  17       32.06       20.62      6.14 o 
 -11   1  17        5.47        2.76      5.46 o 
 -10   1  17      213.52      204.55     10.42 o 
  -9   1  17       76.67       70.36      7.14 o 
  -8   1  17       14.54       17.89      5.65 o 
  -7   1  17       43.45       48.38      6.62 o 
  -6   1  17       25.02       27.95      6.00 o 
  -5   1  17      498.21      546.03     16.21 o 
  -4   1  17      147.75      153.29      8.99 o 
  -3   1  17        6.09        5.88      5.55 o 
  -2   1  17     1184.45     1139.13     26.79 o 
  -1   1  17       50.24       57.32      6.31 o 
   0   1  17      664.28      681.05     17.04 o 
   1   1  17      771.65      780.71     17.43 o 
   2   1  17       57.36       62.36      5.62 o 
   3   1  17       86.65       66.11      5.74 o 
   4   1  17      205.81      215.29      9.27 o 
   5   1  17       20.58       19.50      6.73 o 
   6   1  17        4.54       -4.94      6.02 o 
   7   1  17        9.83        5.29      6.50 o 
   8   1  17        0.09       -6.07      6.07 o 
   9   1  17       10.74       20.36     11.38 o 
  10   1  17        0.57        3.84      8.91 o 
  11   1  17        2.11       -4.73      9.46 o 
 -17   2  17       79.27       77.32     13.08 o 
 -16   2  17       49.13       48.08     12.52 o 
 -15   2  17        0.62        5.29      9.54 o 
 -14   2  17       67.21       63.19      9.81 o 
 -13   2  17      104.99       99.74     10.75 o 
 -12   2  17      170.13      161.89     12.11 o 
 -11   2  17       11.70        3.54      7.19 o 
 -10   2  17       35.54       44.00      8.46 o 
  -9   2  17       28.31       42.03      8.46 o 
  -8   2  17        5.45        2.63      6.53 o 
  -7   2  17      134.15      123.74      8.84 o 
  -6   2  17        2.84       -4.84      4.84 o 
  -5   2  17       24.94       25.47      6.08 o 
  -4   2  17     2160.61     2223.84     40.25 o 
  -3   2  17      433.15      448.94     16.49 o 
  -2   2  17        7.51        5.42      4.97 o 
  -1   2  17       51.46       69.61      6.87 o 
   0   2  17      726.83      671.67     17.71 o 
   1   2  17      791.59      719.01     18.67 o 
   2   2  17      183.66      169.03     11.99 o 
   3   2  17       10.57        7.47      5.23 o 
   4   2  17        6.05       -6.42      6.42 o 
   5   2  17        4.03       -3.32      7.00 o 
   6   2  17       14.90       20.14      7.89 o 
   7   2  17       24.11       10.64     11.54 o 
   8   2  17        7.56        4.48      8.99 o 
   9   2  17        2.50        0.14      8.88 o 
  10   2  17       43.61       50.21     11.78 o 
 -15   3  17       57.90       52.28     12.57 o 
 -14   3  17       71.10       89.58     13.58 o 
 -13   3  17       93.78       91.52     13.60 o 
 -12   3  17        0.04       -8.36      8.36 o 
 -11   3  17        9.93       21.22      9.99 o 
 -10   3  17        7.16       10.41      9.28 o 
  -9   3  17        9.03        4.11      8.74 o 
  -8   3  17      167.72      125.34     13.67 o 
  -7   3  17        0.92        1.18      8.66 o 
  -6   3  17      814.66      808.15     30.40 o 
  -5   3  17       24.06       32.15     10.28 o 
  -4   3  17       61.74       50.26     11.20 o 
  -3   3  17       23.08       11.16      9.85 o 
  -2   3  17       52.83       41.27     16.72 o 
  -1   3  17       42.64       35.96     11.74 o 
   0   3  17        0.02       -4.29      7.73 o 
   1   3  17        1.56        2.96      8.55 o 
   2   3  17       19.31       11.62      7.89 o 
   3   3  17        1.80       10.64      9.72 o 
   4   3  17      462.84      543.97     21.61 o 
   5   3  17      133.43      136.25     12.47 o 
   6   3  17       35.89       37.70      9.74 o 
   7   3  17      134.46      144.69     13.43 o 
   8   3  17        4.75       -5.63      8.45 o 
 -12   4  17        0.78        2.73     10.66 o 
 -11   4  17      282.89      315.64     20.89 o 
 -10   4  17        6.82       -3.83     10.10 o 
  -9   4  17        0.23        5.37     10.53 o 
  -8   4  17      295.85      289.07     19.45 o 
  -7   4  17       18.82       11.43     10.73 o 
  -6   4  17      112.82      129.51     14.75 o 
  -5   4  17      228.98      250.81     13.44 o 
  -4   4  17        4.70       -0.97      6.62 o 
  -3   4  17       66.95       80.94      9.77 o 
  -2   4  17       83.34       99.54     13.67 o 
  -1   4  17       35.66       37.89     17.39 o 
   0   4  17       20.23       20.36      8.19 o 
   1   4  17        0.51        3.31      7.20 o 
   2   4  17       13.11        5.75      7.90 o 
   3   4  17       11.79       19.56      8.20 o 
   4   4  17       59.83       35.71     10.48 o 
   5   4  17       25.65       21.55     10.28 o 
 -18   0  18      297.28      269.81     17.51 o 
 -16   0  18      306.09      351.24     18.63 o 
 -14   0  18      468.68      486.15     22.11 o 
 -12   0  18      108.84      104.01     10.74 o 
 -10   0  18       15.61       11.81      7.40 o 
  -8   0  18       16.68       29.44      7.86 o 
  -6   0  18      100.03       77.04      9.49 o 
  -4   0  18      178.17      150.31     11.31 o 
  -2   0  18        0.07        5.92      7.17 o 
   0   0  18       32.89       28.18      8.27 o 
   2   0  18      101.37       88.75      9.10 o 
   4   0  18      360.94      372.69     17.95 o 
   6   0  18       55.96       32.26     10.78 o 
   8   0  18       14.90        3.44     11.21 o 
  10   0  18       11.84       33.96     13.46 o 
 -17   1  18      121.56      133.76     12.66 o 
 -16   1  18      189.13      189.95     13.64 o 
 -15   1  18        0.53        0.46      7.34 o 
 -14   1  18        1.35       -6.60      6.91 o 
 -13   1  18       51.53       71.53      7.93 o 
 -12   1  18       35.25       32.03      6.66 o 
 -11   1  18       95.46      100.17      8.29 o 
 -10   1  18       84.49       89.72      7.97 o 
  -9   1  18       62.31       67.35      7.17 o 
  -8   1  18       10.07       13.54      5.75 o 
  -7   1  18        0.84        2.22      5.73 o 
  -6   1  18       33.61       23.15      5.91 o 
  -5   1  18       58.63       52.96      6.88 o 
  -4   1  18       67.79       46.70      9.83 o 
  -3   1  18       17.18       39.12      7.00 o 
  -2   1  18     2084.89     1989.96     36.83 o 
  -1   1  18     1105.81     1081.75     23.53 o 
   0   1  18       58.61       62.58      9.88 o 
   1   1  18        9.14        4.69      4.63 o 
   2   1  18      225.41      218.27      9.16 o 
   3   1  18      528.40      526.04     15.43 o 
   4   1  18       36.59       44.79      9.22 o 
   5   1  18        2.30        4.30      6.56 o 
   6   1  18        3.65        0.15      6.31 o 
   7   1  18       35.57       49.11      8.26 o 
   8   1  18       27.11       20.90     10.50 o 
   9   1  18        0.27       -0.07      8.87 o 
  10   1  18       15.63       25.65     10.46 o 
 -16   2  18       51.45       44.68     20.40 o 
 -15   2  18       92.24      115.18     14.91 o 
 -14   2  18       46.54       46.03      9.33 o 
 -13   2  18        1.99       -4.66      7.28 o 
 -12   2  18        0.00       -6.03      6.78 o 
 -11   2  18       51.07       51.78      9.15 o 
 -10   2  18       36.34       21.76      8.19 o 
  -9   2  18      437.36      397.82     19.86 o 
  -8   2  18       55.44       50.21      9.76 o 
  -7   2  18       15.14       14.44      7.58 o 
  -6   2  18        7.94       12.99      7.86 o 
  -5   2  18      331.27      314.08     15.49 o 
  -4   2  18       66.67       65.42      9.57 o 
  -3   2  18      248.65      248.57     14.63 o 
  -2   2  18        0.58        1.21      7.47 o 
  -1   2  18       26.36       23.76      8.93 o 
   0   2  18       39.56       26.65      7.78 o 
   1   2  18       90.75       64.00      8.97 o 
   2   2  18       27.48       17.41      6.43 o 
   3   2  18       10.81        7.36      7.31 o 
   4   2  18        2.99       -6.77      6.77 o 
   5   2  18       96.08       93.63     10.52 o 
   6   2  18      103.21       88.49     10.48 o 
   7   2  18        8.22        7.76      9.14 o 
   8   2  18       57.25       72.50     11.87 o 
   9   2  18        0.44       10.01     13.40 o 
 -14   3  18       36.71       47.70     12.15 o 
 -13   3  18        4.23       10.56     10.21 o 
 -12   3  18       87.28       77.65     12.94 o 
 -11   3  18        7.08       10.19     10.43 o 
 -10   3  18      161.86      153.57     15.16 o 
  -9   3  18       12.99        4.73      9.25 o 
  -8   3  18      181.58      207.76     16.43 o 
  -7   3  18     1124.67     1286.12     41.48 o 
  -6   3  18       81.83       76.03     12.57 o 
  -5   3  18       35.28       35.11     12.34 o 
  -4   3  18       99.37       82.78     12.35 o 
  -3   3  18       11.56        3.67      9.70 o 
  -2   3  18      152.32      161.44     12.05 o 
  -1   3  18      252.95      265.02     21.45 o 
   0   3  18        0.15       11.91     12.60 o 
   1   3  18      186.15      196.94     20.30 o 
   2   3  18       22.59       17.01      8.17 o 
   3   3  18        1.18        9.00      8.20 o 
   4   3  18      129.43      136.22     13.70 o 
   5   3  18      169.21      158.33     22.58 o 
   6   3  18        0.59       -6.39      8.53 o 
   7   3  18       29.05       55.56     11.04 o 
 -11   4  18       14.06        3.00     13.46 o 
 -10   4  18      162.92      172.56     26.87 o 
  -9   4  18      100.06       71.07     13.08 o 
  -8   4  18       30.07       26.23     11.67 o 
  -7   4  18        9.22       -1.04      9.76 o 
  -6   4  18       36.54       34.66     17.66 o 
  -5   4  18      103.51      128.11     11.45 o 
  -4   4  18       12.33        2.81      9.79 o 
  -3   4  18        1.98       10.54      8.12 o 
  -2   4  18       49.81       57.13     10.09 o 
  -1   4  18       13.33       19.03      8.43 o 
   0   4  18       54.38       56.53     10.55 o 
   1   4  18        3.28       -3.72      7.19 o 
   2   4  18        0.05       11.22      9.64 o 
   3   4  18        7.26       -3.66     13.64 o 
   4   4  18       37.77       38.02     11.40 o 
 -17   0  19       13.89       -7.51     10.47 o 
 -15   0  19        8.08        9.88      8.62 o 
 -13   0  19        2.32       -8.29      8.29 o 
 -11   0  19        8.22       10.60      7.33 o 
  -9   0  19       13.07       20.69     10.89 o 
  -7   0  19      849.97      756.15     25.85 o 
  -5   0  19      122.00      120.78     11.18 o 
  -3   0  19      250.24      239.77     14.12 o 
  -1   0  19     1181.61     1070.81     46.25 o 
   1   0  19        3.99       15.22      7.85 o 
   3   0  19      275.08      262.71     14.12 o 
   5   0  19        0.05       -9.78      9.78 o 
   7   0  19      370.71      393.25     27.37 o 
   9   0  19        3.38       -4.24     16.50 o 
 -17   1  19       39.37       27.95      9.61 o 
 -16   1  19        3.97       -2.17      7.96 o 
 -15   1  19        1.67       -7.22      7.22 o 
 -14   1  19       19.31       19.68      8.17 o 
 -13   1  19      129.41      137.95     11.85 o 
 -12   1  19      140.21      142.15      9.64 o 
 -11   1  19       34.83       30.18      6.69 o 
 -10   1  19       82.46       93.49      8.23 o 
  -9   1  19      138.46      136.20      9.32 o 
  -8   1  19       45.61       44.84      6.75 o 
  -7   1  19       49.53       52.50      7.13 o 
  -6   1  19       24.27       13.26      5.97 o 
  -5   1  19      410.12      358.31     13.49 o 
  -4   1  19        0.13        1.71      5.74 o 
  -3   1  19      588.19      580.03     15.98 o 
  -2   1  19       35.60       33.08      6.99 o 
  -1   1  19       15.51       14.35      5.57 o 
   0   1  19      121.20      135.29      8.45 o 
   1   1  19      405.73      403.88     13.00 o 
   2   1  19      243.53      241.14     12.21 o 
   3   1  19       39.96       40.78      5.60 o 
   4   1  19      175.34      186.58     11.27 o 
   5   1  19        2.94       -0.81      6.95 o 
   6   1  19      209.88      198.33     12.11 o 
   7   1  19        2.60       -6.41      7.41 o 
   8   1  19       24.46       47.00      9.92 o 
   9   1  19       40.35       54.04     11.68 o 
 -16   2  19        3.96        1.77     13.03 o 
 -15   2  19       10.76        3.66     12.71 o 
 -14   2  19        3.73        6.74      9.48 o 
 -13   2  19       70.45       62.95     10.24 o 
 -12   2  19        1.17       -6.07      7.31 o 
 -11   2  19       10.21       23.54      8.56 o 
 -10   2  19        4.25        6.92      7.73 o 
  -9   2  19       19.87       15.10      8.03 o 
  -8   2  19       46.38       43.27      9.14 o 
  -7   2  19        3.11       -6.82      6.82 o 
  -6   2  19      288.88      309.64     21.54 o 
  -5   2  19      941.65      978.61     30.92 o 
  -4   2  19      308.55      322.34     16.58 o 
  -3   2  19      354.97      317.09     25.90 o 
  -2   2  19       33.43       33.50      9.24 o 
  -1   2  19        2.46       -2.51      7.96 o 
   0   2  19      294.22      274.04     14.12 o 
   1   2  19       45.64       32.13      6.59 o 
   2   2  19        0.16       -6.40      6.40 o 
   3   2  19      127.02      143.86     11.89 o 
   4   2  19       20.49       12.01      8.10 o 
   5   2  19       97.22      112.54     11.38 o 
   6   2  19       20.86       27.40     12.37 o 
   7   2  19       47.43       47.71     10.96 o 
   8   2  19      160.56      203.76     16.24 o 
 -14   3  19        5.72       -0.23     10.70 o 
 -13   3  19       11.01       10.31     10.09 o 
 -12   3  19        3.68       -8.88      8.88 o 
 -11   3  19        0.27       -8.61      8.61 o 
 -10   3  19       19.03       12.59      9.55 o 
  -9   3  19       84.27       85.13     13.12 o 
  -8   3  19      245.95      253.36     21.01 o 
  -7   3  19      164.81      186.33     16.55 o 
  -6   3  19      257.42      257.25     21.87 o 
  -5   3  19       31.62       39.51     11.46 o 
  -4   3  19        9.68       11.40      9.57 o 
  -3   3  19       78.60      101.54     14.22 o 
  -2   3  19        2.22        4.08      7.52 o 
  -1   3  19        7.06       -1.10      7.50 o 
   0   3  19       30.16       24.63     13.56 o 
   1   3  19        0.63       20.83      9.74 o 
   2   3  19       50.39       85.01     14.58 o 
   3   3  19       31.13       31.96      9.54 o 
   4   3  19        0.17        3.73      8.35 o 
   5   3  19       74.29       82.41     12.03 o 
   6   3  19       81.08       58.53     11.58 o 
 -10   4  19       58.01       53.48     12.70 o 
  -9   4  19       97.19       72.63     24.20 o 
  -8   4  19       10.74        5.36     10.58 o 
  -7   4  19      171.03      163.59     17.18 o 
  -6   4  19      124.03      115.91     11.43 o 
  -5   4  19       80.41      116.57     11.28 o 
  -4   4  19       60.65       84.19     17.69 o 
  -3   4  19       60.21       69.05     10.88 o 
  -2   4  19        0.00       -5.44     10.33 o 
  -1   4  19       15.27        6.36     10.15 o 
   0   4  19        1.19       -3.44      9.00 o 
   1   4  19       31.61       26.88     12.76 o 
   2   4  19       10.56       17.09      8.70 o 
 -16   0  20      386.65      387.57     20.34 o 
 -14   0  20      102.97      125.42     12.39 o 
 -12   0  20       21.73       13.90      8.36 o 
 -10   0  20        8.79       16.01      8.54 o 
  -8   0  20      107.37       97.40     10.69 o 
  -6   0  20      827.39      821.81     31.17 o 
  -4   0  20      336.36      294.91     18.31 o 
  -2   0  20      437.44      422.34     19.67 o 
   0   0  20      412.89      401.76     19.70 o 
   2   0  20      388.75      401.20     17.54 o 
   4   0  20        5.88        9.18      9.81 o 
   6   0  20        1.77       -9.40      9.40 o 
   8   0  20       60.85       65.98     22.38 o 
 -16   1  20        9.08       -4.02      8.35 o 
 -15   1  20       60.93       29.72     10.23 o 
 -14   1  20       39.64       50.97     11.27 o 
 -13   1  20       73.04       82.95     10.66 o 
 -12   1  20        0.40       -6.11      6.92 o 
 -11   1  20       39.56       31.40      7.14 o 
 -10   1  20      344.18      311.16     13.39 o 
  -9   1  20       71.87       78.26      8.67 o 
  -8   1  20       81.88       69.88      7.76 o 
  -7   1  20       22.77       20.91      6.53 o 
  -6   1  20      213.38      211.01     13.02 o 
  -5   1  20        2.73       13.08      6.22 o 
  -4   1  20      435.76      400.68     13.52 o 
  -3   1  20      166.52      153.70      9.05 o 
  -2   1  20        2.04        0.13      5.33 o 
  -1   1  20       77.23       71.39      7.24 o 
   0   1  20       23.53       10.94      7.14 o 
   1   1  20        4.52        2.90      5.49 o 
   2   1  20        1.01       -3.21      4.67 o 
   3   1  20        9.03       18.18      6.84 o 
   4   1  20       84.02       87.49     12.27 o 
   5   1  20        1.36       -7.46      7.89 o 
   6   1  20       22.16       20.46      8.79 o 
   7   1  20       22.54       25.82      9.17 o 
   8   1  20       50.00       87.85     11.98 o 
 -15   2  20        2.08       12.44     12.35 o 
 -14   2  20        0.25       -2.88      9.80 o 
 -13   2  20        2.37       -2.63      9.04 o 
 -12   2  20      152.38      140.90     14.52 o 
 -11   2  20       17.82        7.42      8.44 o 
 -10   2  20        9.23        1.71      7.61 o 
  -9   2  20        0.01        1.54      7.84 o 
  -8   2  20       51.58       30.71      9.02 o 
  -7   2  20       34.77       32.05      9.19 o 
  -6   2  20        0.04       -7.57      7.57 o 
  -5   2  20        8.36       -0.42      7.76 o 
  -4   2  20        5.36       -7.06     11.95 o 
  -3   2  20       46.46       50.35     10.32 o 
  -2   2  20       99.25       93.52     12.22 o 
  -1   2  20       53.86       56.02      9.05 o 
   0   2  20        5.00       -5.79      5.79 o 
   1   2  20       74.79       70.08      7.62 o 
   2   2  20       40.63       33.25      8.79 o 
   3   2  20        4.54        8.35      7.96 o 
   4   2  20       68.13       77.65     13.15 o 
   5   2  20        9.74       -2.00      7.96 o 
   6   2  20       46.22       63.37     14.07 o 
   7   2  20       40.21       61.48     11.87 o 
 -13   3  20       10.66       -1.86     10.41 o 
 -12   3  20        7.86       10.63     12.18 o 
 -11   3  20       11.97        7.41     10.22 o 
 -10   3  20        3.04       -5.17      9.78 o 
  -9   3  20      285.71      295.97     19.78 o 
  -8   3  20      486.11      502.33     25.64 o 
  -7   3  20      229.23      237.12     25.57 o 
  -6   3  20       72.70       80.21     13.19 o 
  -5   3  20       31.56       39.93     11.38 o 
  -4   3  20       44.63       46.68     12.20 o 
  -3   3  20       37.57       30.02      8.97 o 
  -2   3  20       74.61       75.34     10.59 o 
  -1   3  20       33.87       34.57     13.73 o 
   0   3  20       10.45        0.16     15.98 o 
   1   3  20       45.98       30.55      9.64 o 
   2   3  20        4.22        8.87      8.53 o 
   3   3  20        2.28        9.51      9.01 o 
   4   3  20        0.88       -4.61      8.84 o 
   5   3  20       65.51       80.20     12.37 o 
  -8   4  20        1.13       13.33     11.53 o 
  -7   4  20        6.27       -9.69      9.69 o 
  -6   4  20        5.18       -0.49     10.72 o 
  -5   4  20        0.46        3.10      7.83 o 
  -4   4  20      174.22      206.94     29.71 o 
  -3   4  20        0.31       -8.54      8.54 o 
  -2   4  20      146.57      153.98     19.34 o 
  -1   4  20        0.25        5.20     10.12 o 
   0   4  20       21.25       29.03      9.45 o 
 -15   0  21       63.62       65.59     11.31 o 
 -13   0  21       10.70        6.86      9.06 o 
 -11   0  21       17.86       -1.08      8.18 o 
  -9   0  21      425.81      394.69     19.84 o 
  -7   0  21      189.00      161.33     18.37 o 
  -5   0  21       15.83       18.93      8.55 o 
  -3   0  21       24.06       29.59      8.84 o 
  -1   0  21        9.19        0.49      7.96 o 
   1   0  21      357.60      404.50     17.89 o 
   3   0  21      178.62      225.24     18.28 o 
   5   0  21      132.75      139.32     15.84 o 
   7   0  21        8.83        8.39     12.07 o 
 -16   1  21       61.98       97.16     15.56 o 
 -15   1  21      145.46      156.98     19.31 o 
 -14   1  21        7.87       -8.52      8.52 o 
 -13   1  21       80.23       71.55     10.62 o 
 -12   1  21       92.19      107.74     11.56 o 
 -11   1  21        0.19       10.32      7.65 o 
 -10   1  21      311.73      306.08     16.09 o 
  -9   1  21       34.73       34.78      7.33 o 
  -8   1  21        7.52       -1.03      5.82 o 
  -7   1  21       60.68       49.07      7.60 o 
  -6   1  21       42.01       47.61      6.84 o 
  -5   1  21      318.79      329.14     12.45 o 
  -4   1  21        0.40        0.57      6.54 o 
  -3   1  21        2.13       -3.43      5.58 o 
  -2   1  21        6.15        0.82      5.64 o 
  -1   1  21       15.47        2.80      5.76 o 
   0   1  21       20.50       22.50      6.02 o 
   1   1  21       15.33       12.05      5.55 o 
   2   1  21        8.69        3.02      5.95 o 
   3   1  21       41.36       37.11      9.21 o 
   4   1  21        6.03       19.67      8.52 o 
   5   1  21        0.13        6.46      7.96 o 
   6   1  21        0.00        5.83      8.95 o 
   7   1  21        0.09       17.20      9.69 o 
 -14   2  21        8.90       18.88     10.44 o 
 -13   2  21       30.32       20.56     10.57 o 
 -12   2  21       96.18       89.26     13.35 o 
 -11   2  21       19.61        8.25      9.44 o 
 -10   2  21       25.14       32.90     13.31 o 
  -9   2  21        6.56       -9.45      9.45 o 
  -8   2  21       49.06       58.06     10.25 o 
  -7   2  21       94.38      108.80     19.22 o 
  -6   2  21        3.74       -3.84      8.08 o 
  -5   2  21       19.95       19.34      9.99 o 
  -4   2  21       12.79        4.96      8.86 o 
  -3   2  21      302.93      273.53     19.99 o 
  -2   2  21        0.41        5.37      9.17 o 
  -1   2  21       58.76       72.00      8.16 o 
   0   2  21       84.38       96.15      9.27 o 
   1   2  21       10.65       12.17      7.92 o 
   2   2  21        4.59      -10.96     10.96 o 
   3   2  21       10.01       20.30      9.68 o 
   4   2  21      163.42      203.27     15.94 o 
   5   2  21       20.33       33.49     10.80 o 
   6   2  21       25.03       46.80     11.39 o 
 -12   3  21       23.01       28.95     11.78 o 
 -11   3  21       33.35       25.02     11.76 o 
 -10   3  21       47.01       23.37     11.74 o 
  -9   3  21        2.76       -7.54     10.20 o 
  -8   3  21       12.70       12.57     10.77 o 
  -7   3  21        0.73        5.07     10.13 o 
  -6   3  21        0.69        1.74     21.69 o 
  -5   3  21       22.69       33.94     12.15 o 
  -4   3  21       16.32       10.66     10.66 o 
  -3   3  21       26.39       29.98      9.09 o 
  -2   3  21       16.10        2.17      8.31 o 
  -1   3  21        2.66        0.41      9.67 o 
   0   3  21       10.89       17.45     12.86 o 
   1   3  21        0.47        8.39      9.40 o 
   2   3  21        4.54       11.61      9.70 o 
   3   3  21        2.11        9.08      9.30 o 
 -14   0  22        2.28        2.01      9.11 o 
 -12   0  22        5.31       -1.91     10.98 o 
 -10   0  22      325.81      312.77     35.95 o 
  -8   0  22      137.16      134.76     19.75 o 
  -6   0  22      154.10      151.08     14.47 o 
  -4   0  22      383.74      391.86     23.48 o 
  -2   0  22      255.13      253.11     24.42 o 
   0   0  22       94.55       88.47     13.36 o 
   2   0  22       20.27       16.99      8.26 o 
   4   0  22        5.64       -2.97      9.51 o 
   6   0  22        0.11       -8.54     10.64 o 
 -15   1  22       26.46       16.10     11.27 o 
 -14   1  22        6.58       18.30      9.15 o 
 -13   1  22       19.49        5.72      8.50 o 
 -12   1  22        1.19        5.39      7.92 o 
 -11   1  22       30.84       32.24      9.29 o 
 -10   1  22      105.22      103.00     11.46 o 
  -9   1  22        1.73        4.68      7.51 o 
  -8   1  22       11.66        4.09      6.99 o 
  -7   1  22      104.73       82.33      9.36 o 
  -6   1  22       62.60       55.55      7.30 o 
  -5   1  22      260.85      268.70     11.54 o 
  -4   1  22        0.17       -3.26      5.54 o 
  -3   1  22      373.25      366.35     16.56 o 
  -2   1  22      195.24      194.95     10.53 o 
  -1   1  22        0.46        6.49      6.67 o 
   0   1  22        4.73        2.85      6.16 o 
   1   1  22        2.02        4.45      5.79 o 
   2   1  22        0.01       -1.14      6.97 o 
   3   1  22        4.78       -1.86      8.17 o 
   4   1  22        3.96        4.47      9.25 o 
   5   1  22      193.30      220.68     15.73 o 
   6   1  22       18.92       30.44     10.16 o 
 -13   2  22       45.55       27.24     11.86 o 
 -12   2  22       93.46      121.18     14.53 o 
 -11   2  22      117.90      126.91     15.15 o 
 -10   2  22        9.85        3.57      9.52 o 
  -9   2  22       88.52       80.05     15.08 o 
  -8   2  22       66.68       71.00     12.49 o 
  -7   2  22      153.73      164.32     15.60 o 
  -6   2  22       18.98       -4.82      8.41 o 
  -5   2  22       29.19       13.76      9.24 o 
  -4   2  22       28.07       31.53     12.40 o 
  -3   2  22        0.42       -4.96      8.97 o 
  -2   2  22       15.04       -0.93      7.29 o 
  -1   2  22      140.90      159.36     13.09 o 
   0   2  22        3.65       -0.20      6.79 o 
   1   2  22       19.60       28.19      8.54 o 
   2   2  22       21.07       35.51     10.43 o 
   3   2  22      136.79      168.76     15.12 o 
   4   2  22       23.77       23.62     10.34 o 
 -10   3  22       16.55       -5.86     10.95 o 
  -9   3  22        6.43        9.29     11.68 o 
  -8   3  22      114.65      134.69     16.28 o 
  -7   3  22      189.02      235.05     29.36 o 
  -6   3  22       79.26       77.81     20.98 o 
  -5   3  22       74.21       97.28     21.95 o 
  -4   3  22      119.84      130.44     16.50 o 
  -3   3  22       25.08       15.72      9.04 o 
  -2   3  22        0.07        6.56      8.66 o 
  -1   3  22        2.73       20.05     10.90 o 
   0   3  22       85.84       99.21     14.18 o 
   1   3  22      162.18      239.21     21.49 o 
 -13   0  23       59.49       85.96     17.66 o 
 -11   0  23       80.86       74.84     11.69 o 
  -9   0  23       25.29       40.86     14.23 o 
  -7   0  23      226.79      212.52     26.48 o 
  -5   0  23      392.35      405.31     20.58 o 
  -3   0  23      131.67      143.06     24.15 o 
  -1   0  23       97.97      126.19     19.66 o 
   1   0  23        0.35       -4.32      8.99 o 
   3   0  23      118.91      149.77     17.08 o 
   5   0  23        0.21       -1.80     10.60 o 
 -14   1  23      104.72      121.79     13.39 o 
 -13   1  23       53.97       36.10     10.31 o 
 -12   1  23        9.76        1.67      8.60 o 
 -11   1  23       10.33        3.02      7.56 o 
 -10   1  23        6.60        1.33      7.24 o 
  -9   1  23        1.00       -1.30      9.72 o 
  -8   1  23       79.10       83.91      9.69 o 
  -7   1  23       10.03       15.27      7.28 o 
  -6   1  23       37.51       27.83      7.73 o 
  -5   1  23        0.03       -6.05      7.10 o 
  -4   1  23       44.06       33.08     10.96 o 
  -3   1  23        0.02       -7.60      7.60 o 
  -2   1  23      121.45      103.45     10.24 o 
  -1   1  23       34.24       22.55      8.32 o 
   0   1  23       53.17       56.94      9.03 o 
   1   1  23       13.29       23.21      7.91 o 
   2   1  23        5.76        7.75      8.19 o 
   3   1  23       16.36       29.26      9.66 o 
   4   1  23       14.06        1.61      8.61 o 
 -12   2  23        3.62       -8.53     10.10 o 
 -11   2  23      172.22      195.58     21.63 o 
 -10   2  23      138.95      162.87     16.18 o 
  -9   2  23       92.02       90.41     13.66 o 
  -8   2  23        0.00       -9.13      9.13 o 
  -7   2  23       89.02       75.89     13.20 o 
  -6   2  23       46.14       17.77     11.14 o 
  -5   2  23        3.05        2.98     10.65 o 
  -4   2  23       20.25       30.75     12.07 o 
  -3   2  23       10.18       -5.45      7.79 o 
  -2   2  23        9.05       12.22      7.49 o 
  -1   2  23        1.02        3.21      7.29 o 
   0   2  23        0.16        4.48     10.08 o 
   1   2  23        6.25        1.86      8.95 o 
   2   2  23       95.61      119.53     14.22 o 
   3   2  23      138.66      161.36     15.51 o 
  -8   3  23       53.80       70.43     14.08 o 
  -7   3  23        0.07       -8.15     10.42 o 
  -6   3  23       83.37       86.90     15.21 o 
  -5   3  23       10.49        8.86     11.98 o 
  -4   3  23        0.00       -5.89      8.55 o 
  -3   3  23       12.81       20.62     10.67 o 
  -2   3  23        0.03        0.49      8.57 o 
  -1   3  23       21.65       33.10     12.08 o 
 -12   0  24       16.46       -7.20     12.22 o 
 -10   0  24        3.19       -4.24     10.87 o 
  -8   0  24       26.99       30.12     11.00 o 
  -6   0  24       92.47      106.32     14.45 o 
  -4   0  24      712.73      702.58     28.39 o 
  -2   0  24       46.11       40.00     13.94 o 
   0   0  24       49.35       56.29     14.96 o 
   2   0  24      198.29      216.70     25.56 o 
 -12   1  24       36.66       31.78      9.11 o 
 -11   1  24        4.44       -7.33      7.33 o 
 -10   1  24        0.91       -7.16      7.16 o 
  -9   1  24        0.26       -2.65      7.23 o 
  -8   1  24        9.43       11.70      7.78 o 
  -7   1  24        7.78       -6.02      8.94 o 
  -6   1  24        0.44       -7.47      7.47 o 
  -5   1  24        3.45        0.75      9.67 o 
  -4   1  24        0.37        2.13      7.37 o 
  -3   1  24        0.92        7.80      7.30 o 
  -2   1  24       14.97       -7.16      7.16 o 
  -1   1  24       54.35       38.63      9.38 o 
   0   1  24       17.39       14.28      9.00 o 
   1   1  24       29.45       34.31      8.78 o 
   2   1  24        4.49        8.36      9.30 o 
   3   1  24        6.45        9.56      9.67 o 
 -10   2  24       38.75       26.14     12.22 o 
  -9   2  24       12.85        1.64     10.05 o 
  -8   2  24       90.00       55.48     13.33 o 
  -7   2  24        0.15       -8.49     15.80 o 
  -6   2  24       21.98        1.84     11.03 o 
  -5   2  24       12.16        0.35     10.57 o 
  -4   2  24        6.61       -3.41     10.40 o 
  -3   2  24        0.75       -7.62      7.62 o 
  -2   2  24        9.34       -5.73      9.55 o 
  -1   2  24       23.51       25.19     11.17 o 
   0   2  24       35.70       35.43     10.55 o 
   1   2  24        0.37       -1.08      9.61 o 
 -11   0  25       90.41      109.70     19.83 o 
  -9   0  25       50.10       60.81     15.76 o 
  -7   0  25      151.32      127.66     14.19 o 
  -5   0  25       18.29       20.96     10.37 o 
  -3   0  25       52.69       57.73     11.83 o 
  -1   0  25       13.20       22.27     10.49 o 
   1   0  25      391.63      557.22     39.72 o 
 -11   1  25       15.63        5.61      8.50 o 
 -10   1  25       19.08       13.12      7.96 o 
  -9   1  25        3.32        8.43      8.14 o 
  -8   1  25        6.14      -12.22     12.22 o 
  -7   1  25      158.48      168.12     12.57 o 
  -6   1  25       19.65       -3.06      7.78 o 
  -5   1  25        6.89       -1.13     16.28 o 
  -4   1  25      134.14      146.46     15.02 o 
  -3   1  25        0.28        7.21      7.88 o 
  -2   1  25        5.43       -7.19      7.70 o 
  -1   1  25        8.84       -6.91      6.91 o 
   0   1  25        1.17       -4.98      8.30 o 
   1   1  25        1.93        0.44      8.69 o 
  -8   2  25        0.65        0.42     12.07 o 
  -7   2  25        7.97      -10.36     10.36 o 
  -6   2  25        9.94       11.99      9.76 o 
  -5   2  25       85.20       79.81     11.45 o 
  -4   2  25        0.22       -7.88      7.88 o 
  -3   2  25        0.93       -8.50      8.50 o 
  -2   2  25       55.25       64.06     11.82 o 
  -8   0  26       44.35        2.07     20.30 o 
  -6   0  26        0.31      -11.89     11.89 o 
  -4   0  26      137.15      122.04     19.99 o 
  -2   0  26      194.54      210.65     23.03 o 
  -8   1  26       23.07       20.12      9.12 o 
  -7   1  26       27.20       20.84      9.06 o 
  -6   1  26       28.20       29.03      9.09 o 
  -5   1  26        4.16        1.63      8.38 o 
  -4   1  26        8.29        4.40      8.75 o 
  -3   1  26       39.05       43.31      9.69 o 
  -2   1  26       41.95       33.11      9.20 o 
                                                 
